# Supplementary material for: catena-Poly[[diaqua­manganese(II)]-μ-7-oxabicyclo­[2.2.1]heptane-2,3-dicarboxyl­ato]
Source: Acta Crystallogr Sect E Struct Rep Online. 2010 May 29;66(Pt 6):m717. doi: 10.1107/S1600536810019021 (PMC2979419; doi:10.1107/S1600536810019021)
Supplement: Supplementary file 2 [file e-66-0m717-Isup2.hkl]

# 
# h,k,l, Fc-squared, Fo-squared, sigma(Fo-squared) and status flag 
# 
data_I
_shelx_title ' a in I2                     New: Iba2' 
_shelx_refln_list_code          4 
_shelx_F_calc_maximum      256.71 
_exptl_crystal_F_000      1127.85 
_reflns_d_resolution_high  0.7633 
 
loop_ 
 _symmetry_equiv_pos_as_xyz 
 'x, y, z' 
 '-x, -y, z' 
 '-x, y, z+1/2' 
 'x, -y, z+1/2' 
 'x+1/2, y+1/2, z+1/2' 
 '-x+1/2, -y+1/2, z+1/2' 
 '-x+1/2, y+1/2, z+1' 
 'x+1/2, -y+1/2, z+1' 
 
_cell_length_a    10.3513 
_cell_length_b    18.9903 
_cell_length_c    10.4899 
_cell_angle_alpha  90.000 
_cell_angle_beta   90.000 
_cell_angle_gamma  90.000 
 
_shelx_F_squared_multiplier     1.000 
 
loop_ 
 _refln_index_h 
 _refln_index_k 
 _refln_index_l 
 _refln_F_squared_calc 
 _refln_F_squared_meas 
 _refln_F_squared_sigma 
 _refln_observed_status 
   2   1 -13       20.30       42.25     30.78 o 
   4   1 -13       14.18      -11.75     32.32 o 
   1   2 -13      410.21      454.54     50.50 o 
   3   2 -13       25.11       48.90     32.26 o 
   2   3 -13      396.16      432.84     47.63 o 
   1   4 -13      794.31      860.37     70.36 o 
   3   4 -13      777.10      773.68     59.02 o 
   2   5 -13       44.37       59.84     32.46 o 
   1   6 -13      856.26      943.17     51.77 o 
   0   0 -12     1312.97     1314.07    212.69 o 
   2   0 -12     1468.41     1262.55     82.21 o 
   4   0 -12     1462.06     1232.89    125.22 o 
   1   1 -12       31.47       47.71     14.49 o 
   3   1 -12       69.50       61.92     19.26 o 
   5   1 -12      600.19      523.34     72.51 o 
   0   2 -12     1568.22     1652.29    163.46 o 
   2   2 -12     1685.39     1713.27     94.72 o 
   4   2 -12     1352.30     1363.91     99.01 o 
   1   3 -12      223.23      209.40     18.71 o 
   3   3 -12      254.46      235.47     23.87 o 
   5   3 -12       60.80       85.60     29.31 o 
   0   4 -12      913.99      926.89     71.71 o 
   2   4 -12      657.90      699.91     47.99 o 
   4   4 -12      863.40      909.45     46.14 o 
   6   4 -12      365.69      268.94     42.68 o 
   1   5 -12       25.13       45.59     15.98 o 
   3   5 -12      160.42      166.83     26.78 o 
   5   5 -12       26.51       28.45     31.83 o 
   0   6 -12       34.39       15.83     23.31 o 
   2   6 -12       59.71       55.69     18.52 o 
   4   6 -12      204.36      203.97     32.49 o 
   1   7 -12      161.85      200.23     27.13 o 
   3   7 -12      169.59      177.94     38.00 o 
   5   7 -12       25.41        4.54     33.10 o 
   0   8 -12       40.11       40.31     28.47 o 
   2   8 -12      116.59       99.79     27.64 o 
   4   8 -12       78.12       70.11     34.71 o 
   1   9 -12       17.76       34.64     24.16 o 
   3   9 -12      117.83      200.07     41.34 o 
   0  10 -12      184.66      154.22     37.22 o 
   2  10 -12      204.30      246.09     34.81 o 
   1  11 -12        4.20       13.64     26.12 o 
   2   1 -11      185.85      185.70     17.82 o 
   4   1 -11       12.66       -2.86     15.02 o 
   6   1 -11       71.62       47.95     17.83 o 
   8   1 -11        5.00       24.14     28.55 o 
   1   2 -11     1166.95     1175.15     32.88 o 
   3   2 -11      940.98      819.27     39.52 o 
   5   2 -11      122.73       84.39     19.42 o 
   7   2 -11       91.66       62.98     35.38 o 
   2   3 -11        4.50        0.09     12.92 o 
   4   3 -11      108.71      103.60     19.16 o 
   6   3 -11       86.22       59.00     22.85 o 
   1   4 -11     2355.07     2460.49     88.29 o 
   3   4 -11      531.20      484.37     27.62 o 
   5   4 -11      626.60      534.62     30.39 o 
   7   4 -11      330.59      291.98     36.22 o 
   2   5 -11      212.72      225.54     23.49 o 
   4   5 -11       61.01       46.38     17.61 o 
   6   5 -11      301.91      271.23     29.73 o 
   1   6 -11     2618.17     2589.19    115.88 o 
   3   6 -11     1547.82     1512.25     75.93 o 
   5   6 -11      802.55      747.18     38.09 o 
   7   6 -11     1161.13     1298.87    104.94 o 
   2   7 -11      345.40      379.79     27.52 o 
   4   7 -11       57.18       46.91     20.37 o 
   6   7 -11      363.61      350.15     36.52 o 
   1   8 -11     1956.20     1979.66    181.26 o 
   3   8 -11     1716.02     1720.72    131.10 o 
   5   8 -11     1115.97     1334.92    104.04 o 
   2   9 -11      264.68      219.29     27.58 o 
   4   9 -11      147.38      152.93     37.07 o 
   6   9 -11      172.87      203.58     40.47 o 
   1  10 -11     1109.15     1096.75    168.11 o 
   3  10 -11     1213.03     1223.80     92.09 o 
   5  10 -11      801.52      838.54     87.98 o 
   2  11 -11       28.79       48.59     24.76 o 
   4  11 -11       28.44       14.60     33.95 o 
   1  12 -11      457.10      484.90     73.80 o 
   3  12 -11      457.33      482.30     51.31 o 
   2  13 -11       94.32      117.16     55.06 o 
   1  14 -11      246.64      281.56     66.91 o 
   0   0 -10    12527.05    12125.59    294.27 o 
   2   0 -10     3123.57     3132.81     72.86 o 
   4   0 -10     2131.97     2284.99    165.60 o 
   6   0 -10     1734.04     1610.69     69.54 o 
   8   0 -10     1793.69     1913.02    126.49 o 
   1   1 -10      495.70      480.28     17.03 o 
   3   1 -10     1494.26     1355.13     37.47 o 
   5   1 -10        5.29       18.18     14.37 o 
   7   1 -10     1018.78     1027.99     43.44 o 
   9   1 -10      581.03      474.18     47.38 o 
   0   2 -10     4207.13     4256.48    102.12 o 
   2   2 -10     3391.49     3360.43     69.70 o 
   4   2 -10     1316.37     1258.53     46.61 o 
   6   2 -10      885.28      825.68     34.61 o 
   8   2 -10      649.03      637.27     44.72 o 
   1   3 -10      273.75      268.86     13.89 o 
   3   3 -10      484.46      480.16     26.26 o 
   5   3 -10      448.47      444.09     26.30 o 
   7   3 -10      632.04      610.71     31.61 o 
   9   3 -10      550.86      594.17     73.14 o 
   0   4 -10     3659.57     3540.61    144.38 o 
   2   4 -10     2514.00     2534.82     75.00 o 
   4   4 -10     2139.81     2021.60     60.21 o 
   6   4 -10      367.95      381.51     26.03 o 
   8   4 -10      213.80      229.68     32.10 o 
   1   5 -10      159.67      141.87     12.73 o 
   3   5 -10       23.06       27.39     11.79 o 
   5   5 -10      203.41      173.92     20.19 o 
   7   5 -10        6.79       -6.09     16.38 o 
   0   6 -10     2835.49     2931.37    149.52 o 
   2   6 -10      571.84      571.90     26.05 o 
   4   6 -10      348.01      326.59     23.39 o 
   6   6 -10      332.56      307.59     26.45 o 
   8   6 -10        1.76       27.81     28.16 o 
   1   7 -10      304.74      297.31     18.17 o 
   3   7 -10       45.78       56.29     13.40 o 
   5   7 -10      237.82      231.85     23.96 o 
   7   7 -10      112.73      105.16     27.25 o 
   0   8 -10      642.92      713.51     51.98 o 
   2   8 -10        4.65       27.29     17.72 o 
   4   8 -10      418.68      400.90     31.91 o 
   6   8 -10      456.68      442.75     34.83 o 
   8   8 -10       98.68      123.94     35.60 o 
   1   9 -10      186.79      206.36     25.23 o 
   3   9 -10       19.53        8.82     18.19 o 
   5   9 -10      318.45      327.96     31.39 o 
   7   9 -10      116.15      126.32     34.44 o 
   0  10 -10      656.71      750.20    188.68 o 
   2  10 -10      859.59      741.69     60.63 o 
   4  10 -10      188.32      218.82     27.00 o 
   6  10 -10      273.29      250.31     49.88 o 
   1  11 -10      152.34      120.28     28.26 o 
   3  11 -10      106.08       88.41     27.52 o 
   5  11 -10      147.43      139.03     28.28 o 
   0  12 -10     2064.96     2029.87    187.05 o 
   2  12 -10      545.39      461.30     48.20 o 
   4  12 -10      320.15      325.25     32.48 o 
   6  12 -10      339.69      345.72     46.36 o 
   1  13 -10      103.37       77.59     32.50 o 
   3  13 -10      414.12      393.33     41.04 o 
   5  13 -10      181.12      204.92     41.28 o 
   0  14 -10     1489.70     1604.05    222.92 o 
   2  14 -10     1214.20      789.58     65.86 o 
   4  14 -10     1155.02     1094.53    146.98 o 
   1  15 -10       41.81       40.67     38.40 o 
   3  15 -10       14.85       35.32     40.13 o 
   0  16 -10      910.10     1234.24    110.72 o 
   2  16 -10     1157.11     1508.94    125.89 o 
   2   1  -9      739.89      740.98     18.80 o 
   4   1  -9      324.91      294.57     16.89 o 
   6   1  -9      333.31      320.61     22.13 o 
   8   1  -9        2.45        5.41     14.72 o 
  10   1  -9       11.97       16.55     25.59 o 
   1   2  -9     1211.89     1202.59     24.31 o 
   3   2  -9       60.89       79.95     10.51 o 
   5   2  -9      805.54      774.40     31.77 o 
   7   2  -9     1507.51     1401.81     54.94 o 
   9   2  -9      264.87      257.07     31.79 o 
   2   3  -9      864.10      892.55     20.93 o 
   4   3  -9      364.45      332.76     17.69 o 
   6   3  -9      284.98      273.05     21.48 o 
   8   3  -9      141.61      156.75     20.48 o 
  10   3  -9      265.74      270.97     54.22 o 
   1   4  -9     1278.01     1308.67     29.19 o 
   3   4  -9     1977.73     1975.78     37.56 o 
   5   4  -9     3747.82     3664.08     98.41 o 
   7   4  -9      898.19      780.39     33.01 o 
   9   4  -9      150.59      131.60     28.34 o 
   2   5  -9     1277.56     1249.52     34.41 o 
   4   5  -9      309.98      343.37     19.73 o 
   6   5  -9      122.15      112.96     17.28 o 
   8   5  -9      139.28      123.60     19.80 o 
   1   6  -9      246.22      252.37     14.40 o 
   3   6  -9     8283.47     8202.86    177.62 o 
   5   6  -9     5005.55     5249.70    149.43 o 
   7   6  -9     1424.61     1359.47     45.56 o 
   9   6  -9       64.99       78.11     30.74 o 
   2   7  -9     1263.10     1313.69     43.94 o 
   4   7  -9      988.73     1000.18     35.94 o 
   6   7  -9      187.75      178.29     21.65 o 
   8   7  -9       86.35       78.30     23.42 o 
   1   8  -9     2510.91     2719.17     86.61 o 
   3   8  -9     4470.82     4479.98    158.43 o 
   5   8  -9     3280.09     3317.31    102.03 o 
   7   8  -9      593.46      556.34     34.48 o 
   9   8  -9      359.85      357.37     44.06 o 
   2   9  -9      586.61      582.88     47.93 o 
   4   9  -9      707.72      703.94     32.45 o 
   6   9  -9      236.26      194.54     25.92 o 
   8   9  -9       65.68       95.03     31.37 o 
   1  10  -9     3238.45     3259.99    159.61 o 
   3  10  -9      928.66      948.72     74.24 o 
   5  10  -9     1103.28      933.25     44.10 o 
   7  10  -9      971.38      914.87     97.04 o 
   2  11  -9       98.68       64.83     23.22 o 
   4  11  -9      629.14      557.68     62.46 o 
   6  11  -9       80.07       73.94     27.98 o 
   8  11  -9       47.32       67.06     33.97 o 
   1  12  -9      556.62      617.04     49.35 o 
   3  12  -9      528.36      462.27     53.32 o 
   5  12  -9      861.48      918.07     57.18 o 
   7  12  -9      959.74     1013.56     66.10 o 
   2  13  -9      985.24      879.47     50.94 o 
   4  13  -9       76.37       66.67     27.95 o 
   6  13  -9       21.56       28.99     23.24 o 
   1  14  -9       21.62       21.81     25.41 o 
   3  14  -9      314.01      313.31     41.84 o 
   5  14  -9       46.31       58.15     38.19 o 
   2  15  -9       91.99       94.78     36.70 o 
   4  15  -9       78.94       60.63     37.55 o 
   6  15  -9       46.93       50.73     58.19 o 
   1  16  -9       44.81       41.64     53.86 o 
   3  16  -9      230.30      308.46     72.99 o 
   5  16  -9      240.16      253.70     72.45 o 
   2  17  -9       92.61      142.43     66.67 o 
   4  17  -9       18.82       -2.35     56.68 o 
   1  18  -9      137.93       76.66     62.46 o 
   0   0  -8     5083.67     4941.15    126.19 o 
   2   0  -8     3096.37     3129.69     62.73 o 
   4   0  -8     3102.42     3146.13     78.64 o 
   6   0  -8     3847.71     3633.42    109.87 o 
   8   0  -8     7136.15     6943.34    267.15 o 
  10   0  -8      755.11      578.28     66.67 o 
   1   1  -8      455.78      461.72     13.20 o 
   3   1  -8     1908.05     1877.91     31.41 o 
   5   1  -8     1595.42     1590.34     36.27 o 
   7   1  -8     2403.54     2343.49     58.83 o 
   9   1  -8      627.63      558.73     29.40 o 
   0   2  -8    11021.21    11276.24    197.13 o 
   2   2  -8     4046.08     4028.65     56.92 o 
   4   2  -8     2504.15     2451.33     47.02 o 
   6   2  -8     3361.05     3260.95     77.48 o 
   8   2  -8     1870.51     1842.32     55.38 o 
  10   2  -8      885.86      859.12     49.44 o 
   1   3  -8      868.86      850.85     17.92 o 
   3   3  -8      168.00      192.21     11.66 o 
   5   3  -8       89.31      100.29     12.00 o 
   7   3  -8      432.52      408.62     23.76 o 
   9   3  -8      436.62      426.70     26.94 o 
   0   4  -8     2477.92     2537.46     54.04 o 
   2   4  -8     3590.12     3584.27     57.90 o 
   4   4  -8     2426.20     2348.30     50.80 o 
   6   4  -8     1484.89     1555.62     46.39 o 
   8   4  -8      530.98      462.86     26.37 o 
  10   4  -8      867.71      873.31     65.06 o 
   1   5  -8     1037.02     1094.85     23.60 o 
   3   5  -8     1163.99     1223.34     27.81 o 
   5   5  -8      880.85      855.88     25.77 o 
   7   5  -8      202.88      182.56     18.54 o 
   9   5  -8       33.72       49.22     17.38 o 
   0   6  -8      191.94      166.57     14.46 o 
   2   6  -8       37.84       38.02      7.78 o 
   4   6  -8      611.64      630.79     20.16 o 
   6   6  -8      272.09      257.95     20.36 o 
   8   6  -8      211.40      195.97     20.47 o 
  10   6  -8      466.16      322.30     59.33 o 
   1   7  -8      627.17      638.49     19.09 o 
   3   7  -8       54.60       47.85      9.59 o 
   5   7  -8      999.74      966.24     33.96 o 
   7   7  -8       74.63       59.06     16.68 o 
   9   7  -8       94.35       79.26     22.65 o 
   0   8  -8      159.16      178.52     18.36 o 
   2   8  -8       68.78       76.53      9.85 o 
   4   8  -8      385.74      398.25     18.61 o 
   6   8  -8      147.00      174.99     19.97 o 
   8   8  -8      236.91      222.10     23.29 o 
  10   8  -8      123.75      139.42     53.19 o 
   1   9  -8       17.89        7.87     10.73 o 
   3   9  -8      105.12       91.26     14.23 o 
   5   9  -8      108.25       78.14     17.21 o 
   7   9  -8      138.51      120.24     20.07 o 
   9   9  -8      475.08      414.76     44.46 o 
   0  10  -8     2046.64     2019.62    102.04 o 
   2  10  -8     2918.85     2969.41     94.67 o 
   4  10  -8     1157.01     1156.32     39.35 o 
   6  10  -8       84.52       71.18     19.61 o 
   8  10  -8       97.53       74.95     23.18 o 
   1  11  -8      887.62      888.82     49.44 o 
   3  11  -8      925.87      833.00     38.69 o 
   5  11  -8      115.67       76.36     24.89 o 
   7  11  -8      385.36      355.08     31.30 o 
   9  11  -8       76.48       51.21     48.80 o 
   0  12  -8     8529.15     9052.94    785.61 o 
   2  12  -8     2455.96     2406.34     86.83 o 
   4  12  -8     1053.11     1083.73     66.16 o 
   6  12  -8      550.08      499.47     34.55 o 
   8  12  -8      607.12      506.15     42.46 o 
   1  13  -8      179.10      175.92     24.26 o 
   3  13  -8      359.91      340.16     34.13 o 
   5  13  -8      194.85      167.07     30.68 o 
   7  13  -8      479.39      435.99     35.49 o 
   0  14  -8     4904.15     4997.96    445.74 o 
   2  14  -8     1921.48     1927.88    117.85 o 
   4  14  -8      411.93      444.92     99.53 o 
   6  14  -8      876.76      760.77     61.88 o 
   1  15  -8      317.35      376.52     62.43 o 
   3  15  -8        0.94       -0.89     30.98 o 
   5  15  -8       39.75       76.69     37.64 o 
   7  15  -8      390.92      461.66     78.17 o 
   0  16  -8     2631.27     2842.48    165.60 o 
   2  16  -8     2589.08     2926.36    169.57 o 
   4  16  -8      820.76      850.81     95.38 o 
   6  16  -8      311.64      405.46     77.63 o 
   1  17  -8       87.47      138.70     56.62 o 
   3  17  -8       59.02      120.83     58.97 o 
   5  17  -8        1.76       30.09     57.23 o 
   0  18  -8      485.07      588.45     83.64 o 
   2  18  -8     1271.21     1235.45    113.25 o 
   4  18  -8      988.07     1170.52    116.08 o 
   1  19  -8       59.90       60.11     60.30 o 
   3  19  -8      107.33      137.32     68.72 o 
   0  20  -8      662.59      984.10    110.72 o 
   2   1  -7      447.71      458.27     12.68 o 
   4   1  -7      163.75      137.78     11.01 o 
   6   1  -7      575.87      526.83     20.06 o 
   8   1  -7      537.08      486.71     26.48 o 
  10   1  -7       77.28       45.62     17.66 o 
   1   2  -7     1944.13     1861.88     27.84 o 
   3   2  -7      361.80      372.79     12.35 o 
   5   2  -7     1479.85     1520.89     34.57 o 
   7   2  -7      894.94      898.45     28.90 o 
   9   2  -7      919.71      884.43     33.61 o 
   2   3  -7      439.59      408.89     12.99 o 
   4   3  -7      235.10      207.89     11.67 o 
   6   3  -7      936.04      905.09     24.40 o 
   8   3  -7      629.82      650.46     28.34 o 
  10   3  -7      123.48      129.09     21.33 o 
   1   4  -7    13665.89    13726.59    161.79 o 
   3   4  -7     6546.68     6472.30     90.29 o 
   5   4  -7     1446.70     1527.53     32.34 o 
   7   4  -7      786.20      835.68     27.77 o 
   9   4  -7     1218.02     1279.01     40.61 o 
   2   5  -7      300.23      319.60     13.91 o 
   4   5  -7      772.16      750.09     22.41 o 
   6   5  -7      262.89      258.35     17.22 o 
   8   5  -7      129.64      131.09     15.46 o 
  10   5  -7      389.68      369.46     35.56 o 
   1   6  -7     5662.32     5786.03     77.50 o 
   3   6  -7     6737.69     7039.72    107.82 o 
   5   6  -7     4348.01     4326.29     70.18 o 
   7   6  -7     2042.30     2004.82     50.16 o 
   9   6  -7     1987.90     2067.10     53.59 o 
   2   7  -7      577.34      559.93     21.24 o 
   4   7  -7     1949.94     2016.74     38.29 o 
   6   7  -7     1917.21     1924.55     38.65 o 
   8   7  -7      690.23      679.56     29.52 o 
  10   7  -7      585.46      717.84     66.20 o 
   1   8  -7     4869.46     5052.16     75.16 o 
   3   8  -7     3261.76     3324.34     65.36 o 
   5   8  -7     4476.00     4543.68     75.86 o 
   7   8  -7     2209.52     2260.12     61.11 o 
   9   8  -7      992.80      942.06     48.06 o 
   2   9  -7     2657.51     2698.67     52.43 o 
   4   9  -7      232.77      232.65     15.70 o 
   6   9  -7     1353.47     1334.03     49.50 o 
   8   9  -7     1377.47     1365.17     46.21 o 
  10   9  -7      162.91      181.89     64.09 o 
   1  10  -7     4032.83     3952.15     71.16 o 
   3  10  -7     4443.15     4631.85     87.59 o 
   5  10  -7     2518.69     2592.80     64.44 o 
   7  10  -7     1696.67     1772.35     68.14 o 
   9  10  -7      510.40      487.47     43.26 o 
   2  11  -7      187.63      193.29     15.67 o 
   4  11  -7      334.67      309.91     20.17 o 
   6  11  -7      129.42       97.93     25.42 o 
   8  11  -7      187.85      187.96     25.98 o 
   1  12  -7      716.10      738.12     27.21 o 
   3  12  -7     1276.51     1324.71     42.56 o 
   5  12  -7     1087.17      996.07     62.96 o 
   7  12  -7      510.18      446.86     32.62 o 
   9  12  -7      523.96      522.18     55.69 o 
   2  13  -7     1378.25     1413.60     75.02 o 
   4  13  -7      369.62      340.69     28.18 o 
   6  13  -7       84.23       67.38     24.43 o 
   8  13  -7       25.70       11.88     21.53 o 
   1  14  -7      125.23       91.19     20.90 o 
   3  14  -7      134.45      160.22     27.76 o 
   5  14  -7      121.71      102.31     67.40 o 
   7  14  -7       65.06       45.79     34.96 o 
   2  15  -7      170.55      178.84     52.83 o 
   4  15  -7       40.57       33.70     47.54 o 
   6  15  -7      169.64      205.56     60.60 o 
   8  15  -7      192.18      100.43     59.39 o 
   1  16  -7      251.63      291.92     41.87 o 
   3  16  -7      298.80      298.65     65.77 o 
   5  16  -7       91.29       65.47     53.13 o 
   7  16  -7       15.61       43.63     57.47 o 
   2  17  -7       75.35      114.03     55.18 o 
   4  17  -7       61.47       65.95     56.62 o 
   6  17  -7       23.56       -1.81     55.06 o 
   1  18  -7     1438.51     1480.39     83.39 o 
   3  18  -7      342.42      380.06     76.48 o 
   5  18  -7      302.79      297.14     76.90 o 
   2  19  -7      115.88       88.70     60.36 o 
   4  19  -7      124.44      163.68     70.83 o 
   1  20  -7      851.99     1026.64    110.36 o 
   3  20  -7      749.87     1053.42    114.87 o 
   2  21  -7       89.64       39.23     64.09 o 
   0   0  -6    18814.10    18510.48    426.21 o 
   2   0  -6    24990.04    25025.58    438.04 o 
   4   0  -6     5402.68     5387.61     89.90 o 
   6   0  -6     5264.38     5400.57    106.02 o 
   8   0  -6     3076.51     3094.60     72.52 o 
  10   0  -6      720.20      739.26     55.89 o 
   1   1  -6     2745.80     2932.23     38.98 o 
   3   1  -6     2779.04     2826.69     35.85 o 
   5   1  -6      387.18      396.44     13.93 o 
   7   1  -6      555.76      550.12     17.64 o 
   9   1  -6      425.72      476.26     21.12 o 
  11   1  -6      842.68      834.83     45.89 o 
   0   2  -6    18842.75    18713.96    298.51 o 
   2   2  -6     9714.90     9367.99    114.33 o 
   4   2  -6     7242.73     7059.86     88.22 o 
   6   2  -6     3107.69     3123.30     48.96 o 
   8   2  -6      640.08      621.43     22.75 o 
  10   2  -6      885.27      957.37     45.28 o 
   1   3  -6      257.59      246.95      8.90 o 
   3   3  -6      946.90      942.81     17.01 o 
   5   3  -6      951.56      971.96     21.69 o 
   7   3  -6      604.46      562.96     18.23 o 
   9   3  -6     1967.08     1959.80     43.93 o 
  11   3  -6     1379.26     1399.00    116.92 o 
   0   4  -6     4717.13     4754.54    126.26 o 
   2   4  -6     4797.54     4781.31     63.53 o 
   4   4  -6     6290.75     6285.04     89.86 o 
   6   4  -6     1903.65     1831.60     31.77 o 
   8   4  -6      863.36      865.11     24.37 o 
  10   4  -6      116.22      113.42     18.46 o 
   1   5  -6       61.07       51.84      5.82 o 
   3   5  -6      428.29      436.81     13.85 o 
   5   5  -6     2021.72     1951.11     36.09 o 
   7   5  -6      242.19      255.70     14.57 o 
   9   5  -6      474.60      432.89     27.30 o 
  11   5  -6      579.11      559.43     73.47 o 
   0   6  -6     3188.90     3389.50     67.83 o 
   2   6  -6     2289.78     2460.25     41.15 o 
   4   6  -6      959.72      923.49     23.55 o 
   6   6  -6     1649.77     1714.16     32.38 o 
   8   6  -6      147.12      151.57     15.53 o 
  10   6  -6        8.12       27.29     16.32 o 
   1   7  -6     1201.46     1246.62     23.07 o 
   3   7  -6     2122.63     2158.08     37.47 o 
   5   7  -6      447.10      419.60     16.22 o 
   7   7  -6      447.11      458.95     19.90 o 
   9   7  -6      260.50      241.60     21.74 o 
   0   8  -6      135.90      133.53     11.82 o 
   2   8  -6      120.09      139.19      9.81 o 
   4   8  -6      460.22      480.06     19.49 o 
   6   8  -6      541.44      559.74     19.31 o 
   8   8  -6      253.76      240.41     19.65 o 
  10   8  -6      232.15      244.62     25.87 o 
   1   9  -6     1060.88     1111.73     23.60 o 
   3   9  -6     2415.45     2470.70     48.27 o 
   5   9  -6     1110.69     1089.44     34.24 o 
   7   9  -6      254.32      247.13     20.58 o 
   9   9  -6       17.76       20.81     18.39 o 
   0  10  -6     1844.72     1800.01     50.58 o 
   2  10  -6      537.61      524.06     19.38 o 
   4  10  -6     1276.18     1297.56     35.06 o 
   6  10  -6     2099.10     2181.17     47.83 o 
   8  10  -6      850.89      867.90     36.81 o 
  10  10  -6        3.34        7.39     24.52 o 
   1  11  -6      320.24      314.19     16.27 o 
   3  11  -6     1228.82     1210.89     31.09 o 
   5  11  -6      387.14      420.63     22.46 o 
   7  11  -6      471.26      468.95     55.78 o 
   9  11  -6      397.18      442.58     46.83 o 
   0  12  -6      829.50      786.24     37.65 o 
   2  12  -6     1527.10     1514.66     35.76 o 
   4  12  -6     3469.75     3620.91     65.92 o 
   6  12  -6     3777.45     4025.47    120.53 o 
   8  12  -6     1190.42     1191.48     48.25 o 
  10  12  -6      234.21      213.56     63.60 o 
   1  13  -6      245.83      244.52     17.49 o 
   3  13  -6      548.24      545.47     22.35 o 
   5  13  -6      986.47      997.82     42.47 o 
   7  13  -6      352.57      413.26     81.51 o 
   9  13  -6      114.31      115.46     31.51 o 
   0  14  -6      155.00      200.14     24.44 o 
   2  14  -6     3479.82     3580.65     78.64 o 
   4  14  -6     5283.29     5669.78    155.65 o 
   6  14  -6     2130.84     2271.87    121.64 o 
   8  14  -6     1044.64      962.59     97.18 o 
   1  15  -6      342.07      397.87     42.06 o 
   3  15  -6      444.71      473.26     62.01 o 
   5  15  -6      313.74      316.94     40.88 o 
   7  15  -6      139.79      106.43     37.65 o 
   9  15  -6      105.47       35.62     49.46 o 
   0  16  -6     3027.06     3273.15    174.03 o 
   2  16  -6     1437.05     1586.01     93.84 o 
   4  16  -6     3789.66     4221.56    222.11 o 
   6  16  -6     1565.06     1633.40     84.60 o 
   8  16  -6      176.98      136.20     63.27 o 
   1  17  -6       51.00       51.75     32.97 o 
   3  17  -6      633.65      703.74     85.33 o 
   5  17  -6      462.70      544.52     53.22 o 
   7  17  -6      230.23      303.88     48.97 o 
   0  18  -6      798.57      811.70     87.86 o 
   2  18  -6      743.66      749.18     88.58 o 
   4  18  -6      648.78      644.65     88.52 o 
   6  18  -6     1011.14     1103.65     74.18 o 
   1  19  -6      107.80      131.57     41.01 o 
   3  19  -6       55.71      138.52     61.98 o 
   5  19  -6      180.18      164.76     67.76 o 
   0  20  -6      941.45     1112.09    108.19 o 
   2  20  -6      410.61      491.27     81.96 o 
   4  20  -6      260.16      235.10     76.24 o 
   1  21  -6       54.42       45.14     43.96 o 
   3  21  -6       20.52       16.67     61.08 o 
   0  22  -6       40.74       61.02     64.09 o 
   2  22  -6       21.34       52.29     65.23 o 
   2   1  -5     4810.47     4949.52     59.09 o 
   4   1  -5     1416.06     1462.84     22.51 o 
   6   1  -5      551.50      554.47     16.24 o 
   8   1  -5     1051.13      995.15     24.02 o 
  10   1  -5       33.14       32.18     14.53 o 
   1   2  -5     8435.96     8530.87    104.43 o 
   3   2  -5     6039.90     6272.51     68.10 o 
   5   2  -5      722.20      795.75     15.74 o 
   7   2  -5      217.97      196.42     11.29 o 
   9   2  -5      828.47      817.09     24.59 o 
  11   2  -5      647.64      684.48     30.90 o 
   2   3  -5     3266.28     3543.12     41.92 o 
   4   3  -5     1740.83     1695.85     25.68 o 
   6   3  -5     4827.10     4863.84     62.73 o 
   8   3  -5      614.21      578.27     17.59 o 
  10   3  -5      478.11      495.56     24.66 o 
   1   4  -5     6593.75     6352.17     81.05 o 
   3   4  -5     7236.74     6956.01     85.81 o 
   5   4  -5     2214.51     2214.95     33.94 o 
   7   4  -5     1100.95     1130.65     23.51 o 
   9   4  -5      514.55      519.12     20.37 o 
  11   4  -5     1302.45     1404.64     43.03 o 
   2   5  -5      816.71      837.36     14.20 o 
   4   5  -5      121.53      138.22      7.69 o 
   6   5  -5     1015.80     1012.14     20.33 o 
   8   5  -5     3330.64     3303.31     51.14 o 
  10   5  -5      472.57      485.59     25.06 o 
   1   6  -5    10221.90     9980.77    124.56 o 
   3   6  -5     8122.80     7904.43     98.54 o 
   5   6  -5    12949.74    13134.17    159.17 o 
   7   6  -5     1974.65     2053.39     32.71 o 
   9   6  -5     1314.95     1363.05     35.02 o 
  11   6  -5      603.84      586.45     34.41 o 
   2   7  -5       96.30      114.51      6.14 o 
   4   7  -5     1175.44     1182.67     22.44 o 
   6   7  -5      168.40      166.13     10.10 o 
   8   7  -5     2456.39     2511.79     41.93 o 
  10   7  -5      648.67      655.83     28.70 o 
   1   8  -5    16419.49    16914.41    206.19 o 
   3   8  -5     9325.03     9389.12    113.77 o 
   5   8  -5     2742.86     2839.32     47.26 o 
   7   8  -5     3020.96     3111.21     48.41 o 
   9   8  -5     2384.52     2611.50     56.21 o 
  11   8  -5      409.31      417.96     47.87 o 
   2   9  -5      370.97      374.30     16.21 o 
   4   9  -5      330.99      315.96     13.21 o 
   6   9  -5     1872.90     1877.00     41.15 o 
   8   9  -5      181.98      204.60     14.55 o 
  10   9  -5     1084.75     1082.04     68.92 o 
   1  10  -5     9514.47     9693.87    137.50 o 
   3  10  -5     3347.90     3339.56     54.51 o 
   5  10  -5      115.72      104.87     11.98 o 
   7  10  -5     3959.71     4134.28     92.11 o 
   9  10  -5     1600.54     1692.70     47.79 o 
   2  11  -5      282.58      282.28     13.69 o 
   4  11  -5      202.15      192.56     14.11 o 
   6  11  -5     1415.52     1358.21     38.54 o 
   8  11  -5      599.96      508.55     33.06 o 
  10  11  -5      292.51      279.09     30.26 o 
   1  12  -5     3719.29     3660.05     65.72 o 
   3  12  -5      618.79      619.91     21.74 o 
   5  12  -5     1993.43     2049.43     48.48 o 
   7  12  -5      617.81      583.68     29.82 o 
   9  12  -5      236.44      159.60     43.45 o 
   2  13  -5      374.98      411.06     17.39 o 
   4  13  -5      348.42      318.39     18.27 o 
   6  13  -5      125.81      121.00     19.82 o 
   8  13  -5      337.00      301.27     29.52 o 
  10  13  -5       20.84       -2.24     33.80 o 
   1  14  -5      533.31      568.92     25.91 o 
   3  14  -5     1078.53     1136.23     33.52 o 
   5  14  -5      466.70      479.83     30.44 o 
   7  14  -5       66.96       57.37     24.44 o 
   9  14  -5       15.22       10.09     27.72 o 
   2  15  -5      923.37      887.92     33.90 o 
   4  15  -5       74.80       66.59     18.67 o 
   6  15  -5      116.78      100.92     32.06 o 
   8  15  -5       48.97       86.23     29.67 o 
   1  16  -5       32.94       37.58     20.28 o 
   3  16  -5      554.63      620.25     39.78 o 
   5  16  -5      608.39      646.58     81.54 o 
   7  16  -5      249.63      183.46     42.51 o 
   9  16  -5      131.12      141.74     34.36 o 
   2  17  -5        8.36       -7.57     29.98 o 
   4  17  -5       33.39       27.05     29.01 o 
   6  17  -5       37.12       40.79     33.81 o 
   8  17  -5       67.45       42.94     29.95 o 
   1  18  -5      124.57      117.65     35.57 o 
   3  18  -5     1425.56     1507.56    118.97 o 
   5  18  -5     1002.33     1071.49     69.52 o 
   7  18  -5      104.58      136.53     41.98 o 
   2  19  -5      156.21      166.19     41.08 o 
   4  19  -5      624.08      711.63     94.29 o 
   6  19  -5      122.17      100.79     41.02 o 
   1  20  -5     1117.83     1169.38     77.41 o 
   3  20  -5      558.82      727.63     95.44 o 
   5  20  -5      361.87      363.11     50.50 o 
   2  21  -5       48.05       52.23     57.23 o 
   4  21  -5       97.27       72.33     63.60 o 
   1  22  -5     2583.20     2577.23    121.94 o 
   3  22  -5      374.02      357.14     81.60 o 
   0   0  -4    40939.04    38424.48    942.50 o 
   2   0  -4    37179.15    37321.13    482.95 o 
   4   0  -4     7518.60     7569.95    119.13 o 
   6   0  -4    13621.57    13580.03    220.32 o 
   8   0  -4     5622.06     5484.01    111.01 o 
  10   0  -4      901.00      972.88     50.37 o 
  12   0  -4      533.90      451.73     75.88 o 
   1   1  -4     3052.46     3191.08     41.24 o 
   3   1  -4     5055.94     5538.99     60.80 o 
   5   1  -4     4319.80     4567.48     59.72 o 
   7   1  -4      951.83      978.01     21.99 o 
   9   1  -4      242.63      283.81     16.94 o 
  11   1  -4     1109.84     1151.00     38.80 o 
   0   2  -4    15226.15    14604.26    245.71 o 
   2   2  -4     9836.59     9390.46    107.18 o 
   4   2  -4    11861.37    11684.29    146.10 o 
   6   2  -4     7906.30     7645.24     95.93 o 
   8   2  -4     3742.90     3716.97     58.79 o 
  10   2  -4     1300.70     1283.39     37.38 o 
  12   2  -4      421.95      417.07     53.27 o 
   1   3  -4     2203.41     2263.77     34.32 o 
   3   3  -4     8380.72     8747.06     96.74 o 
   5   3  -4     1359.68     1460.51     23.96 o 
   7   3  -4     1523.32     1533.88     25.80 o 
   9   3  -4     3329.62     3333.89     53.84 o 
  11   3  -4      405.43      406.77     27.11 o 
   0   4  -4     7745.48     7867.27    136.77 o 
   2   4  -4     4731.87     4300.50     54.00 o 
   4   4  -4    15002.86    15453.77    183.06 o 
   6   4  -4     2322.49     2306.92     34.28 o 
   8   4  -4     1115.22     1086.89     22.45 o 
  10   4  -4      609.88      599.79     26.81 o 
  12   4  -4      311.51      340.77     49.93 o 
   1   5  -4     3987.70     4402.00     52.33 o 
   3   5  -4     3444.27     3684.49     50.58 o 
   5   5  -4     1586.33     1691.04     28.02 o 
   7   5  -4       77.49       92.76      7.98 o 
   9   5  -4      612.61      619.31     20.14 o 
  11   5  -4      241.57      272.05     21.86 o 
   0   6  -4    11186.70    11572.84    179.60 o 
   2   6  -4     3380.04     3530.01     45.01 o 
   4   6  -4     1192.29     1246.79     23.00 o 
   6   6  -4     1461.62     1514.98     26.10 o 
   8   6  -4      391.42      375.77     14.77 o 
  10   6  -4       61.72       51.46     13.89 o 
  12   6  -4       83.66       26.54     45.97 o 
   1   7  -4      298.16      328.26      8.26 o 
   3   7  -4       25.04       23.85      4.71 o 
   5   7  -4      617.77      611.85     15.38 o 
   7   7  -4     1421.43     1332.18     25.01 o 
   9   7  -4      125.96      100.76     11.57 o 
  11   7  -4      248.83      261.82     22.12 o 
   0   8  -4     2004.27     2139.09     37.50 o 
   2   8  -4     1375.26     1392.14     20.41 o 
   4   8  -4     2206.13     2228.05     35.26 o 
   6   8  -4     2596.02     2723.99     41.32 o 
   8   8  -4      169.36      179.51     13.77 o 
  10   8  -4      172.22      179.27     17.77 o 
   1   9  -4     1287.74     1296.65     19.39 o 
   3   9  -4     1743.83     1653.92     26.41 o 
   5   9  -4     1576.51     1582.70     28.65 o 
   7   9  -4      113.29      134.18     10.44 o 
   9   9  -4      768.08      769.36     26.59 o 
  11   9  -4      169.46      189.98     26.08 o 
   0  10  -4    11093.95    11243.83    178.92 o 
   2  10  -4     1493.46     1464.24     24.99 o 
   4  10  -4      660.79      661.43     17.26 o 
   6  10  -4     1224.68     1194.04     27.38 o 
   8  10  -4     1206.87     1195.79     27.93 o 
  10  10  -4      340.86      383.56     23.11 o 
   1  11  -4      321.40      334.72     11.23 o 
   3  11  -4     1799.74     1765.99     32.29 o 
   5  11  -4      989.04      978.83     24.90 o 
   7  11  -4      300.02      292.26     15.34 o 
   9  11  -4      340.39      326.30     19.65 o 
  11  11  -4      225.87      159.34     55.84 o 
   0  12  -4     9915.81    10139.05    164.15 o 
   2  12  -4     5223.96     5375.14     73.54 o 
   4  12  -4      295.39      331.35     15.46 o 
   6  12  -4     3161.89     3252.00     58.21 o 
   8  12  -4     2187.76     2115.52     58.55 o 
  10  12  -4      531.01      547.95     37.11 o 
   1  13  -4      728.47      715.08     18.14 o 
   3  13  -4     1080.54     1052.88     27.69 o 
   5  13  -4     2048.02     1987.68     43.47 o 
   7  13  -4      334.56      314.50     26.77 o 
   9  13  -4      115.02       87.49     20.24 o 
   0  14  -4     1892.54     1867.93     51.79 o 
   2  14  -4     4758.77     4920.42     81.52 o 
   4  14  -4     5073.66     5373.35    105.93 o 
   6  14  -4     2991.46     3144.48     70.86 o 
   8  14  -4      973.25      995.64     82.95 o 
  10  14  -4      414.04      398.79     51.41 o 
   1  15  -4       28.02       17.79     11.02 o 
   3  15  -4      313.70      299.89     26.02 o 
   5  15  -4      295.70      325.87     29.76 o 
   7  15  -4      253.54      283.15     50.73 o 
   9  15  -4      302.01      325.91     38.13 o 
   0  16  -4      631.46      693.61     46.18 o 
   2  16  -4     2256.62     2353.17     53.36 o 
   4  16  -4     8850.00     9359.63    192.32 o 
   6  16  -4     1441.32     1622.43    125.34 o 
   8  16  -4      111.21       75.64     28.32 o 
   1  17  -4      136.43      119.71     35.31 o 
   3  17  -4      697.62      753.86     35.48 o 
   5  17  -4      158.36      189.74     36.29 o 
   7  17  -4      202.77      270.49     43.75 o 
   9  17  -4      270.72      390.93     50.80 o 
   0  18  -4     1206.00     1212.22    102.00 o 
   2  18  -4     1345.14     1512.12     79.28 o 
   4  18  -4     1969.10     2321.98     97.76 o 
   6  18  -4      698.67      795.70     61.42 o 
   8  18  -4      708.33      648.93     50.27 o 
   1  19  -4      298.58      300.62     44.84 o 
   3  19  -4      175.52      204.26     37.63 o 
   5  19  -4      159.89      112.23     38.59 o 
   7  19  -4       43.84       28.38     41.28 o 
   0  20  -4      880.58      965.08     93.45 o 
   2  20  -4      427.04      444.60    106.51 o 
   4  20  -4       79.46       78.50     36.38 o 
   6  20  -4      596.60      680.98     85.51 o 
   1  21  -4       50.05       32.26     37.53 o 
   3  21  -4       48.59       55.72     56.44 o 
   5  21  -4       85.68       73.76     40.30 o 
   0  22  -4       56.69       38.45     56.62 o 
   2  22  -4       41.57       28.95     39.45 o 
   4  22  -4        7.36        2.59     57.11 o 
   1  23  -4       56.05       49.30     44.43 o 
   3  23  -4       27.95      -52.05     60.96 o 
   2   1  -3     6674.67     6531.66     68.13 o 
   4   1  -3      302.84      309.23      8.75 o 
   6   1  -3     2315.71     2369.80     32.94 o 
   8   1  -3     1716.33     1628.20     29.28 o 
  10   1  -3      149.74      164.79     14.81 o 
  12   1  -3        1.43       -1.96     13.09 o 
   1   2  -3     1024.12     1025.02     14.20 o 
   3   2  -3     1283.49     1211.21     20.81 o 
   5   2  -3     5065.19     4905.04     59.14 o 
   7   2  -3     2302.08     2284.19     35.35 o 
   9   2  -3      147.31      126.89     10.91 o 
  11   2  -3      537.57      560.04     26.51 o 
   2   3  -3    13056.05    12879.84    157.72 o 
   4   3  -3      992.84     1059.40     18.10 o 
   6   3  -3     7882.30     8097.69     90.87 o 
   8   3  -3     2090.33     2002.50     34.26 o 
  10   3  -3      117.00      109.80     13.42 o 
  12   3  -3       75.77       92.13     23.34 o 
   1   4  -3     3134.91     2809.35     36.70 o 
   3   4  -3    25420.22    26025.00    295.92 o 
   5   4  -3     9197.22     9141.08    107.32 o 
   7   4  -3     2148.41     2062.53     32.08 o 
   9   4  -3     1636.55     1587.90     32.10 o 
  11   4  -3      757.00      764.53     30.75 o 
   2   5  -3     3779.63     4068.50     50.59 o 
   4   5  -3     2122.28     2110.03     30.92 o 
   6   5  -3     1294.51     1341.76     22.86 o 
   8   5  -3      616.64      609.83     17.14 o 
  10   5  -3      492.98      543.97     22.83 o 
  12   5  -3      366.86      453.00     43.94 o 
   1   6  -3    15642.99    15156.90    161.23 o 
   3   6  -3    20189.64    19994.41    230.96 o 
   5   6  -3     8194.53     8029.92     97.94 o 
   7   6  -3     1103.54     1078.62     21.23 o 
   9   6  -3     3787.30     3835.09     59.54 o 
  11   6  -3     1976.87     2045.66     47.75 o 
   2   7  -3     2612.01     2572.05     32.57 o 
   4   7  -3     2045.82     2216.15     30.60 o 
   6   7  -3     2828.49     2832.41     41.08 o 
   8   7  -3     2308.92     2321.02     38.18 o 
  10   7  -3     1008.25     1063.07     31.41 o 
  12   7  -3      754.09      841.36    102.30 o 
   1   8  -3    23761.84    22645.90    235.54 o 
   3   8  -3     3906.30     3721.20     50.13 o 
   5   8  -3     3374.36     3391.46     47.35 o 
   7   8  -3     5112.14     5168.32     63.43 o 
   9   8  -3     2471.86     2501.56     47.72 o 
  11   8  -3     1088.32     1148.59     34.98 o 
   2   9  -3     3712.93     3688.45     46.97 o 
   4   9  -3     1261.14     1276.16     23.93 o 
   6   9  -3     1526.87     1534.72     27.80 o 
   8   9  -3     1253.80     1253.19     27.09 o 
  10   9  -3      265.36      273.40     19.68 o 
  12   9  -3      167.50      107.83     48.44 o 
   1  10  -3    20839.51    20678.57    225.36 o 
   3  10  -3     2796.12     2750.13     40.41 o 
   5  10  -3     2017.16     2088.13     37.36 o 
   7  10  -3     5302.86     5347.81     71.80 o 
   9  10  -3     2191.57     2118.84     44.76 o 
  11  10  -3      377.16      338.40     24.91 o 
   2  11  -3      305.23      289.13     10.20 o 
   4  11  -3     1299.59     1272.70     25.35 o 
   6  11  -3      507.29      530.03     17.82 o 
   8  11  -3      413.23      423.52     18.93 o 
  10  11  -3      241.58      222.00     21.09 o 
   1  12  -3     3698.93     3887.32     52.20 o 
   3  12  -3     3225.95     3261.17     50.57 o 
   5  12  -3     1701.25     1711.82     34.33 o 
   7  12  -3      729.74      739.16     28.83 o 
   9  12  -3     1355.17     1412.32     39.99 o 
  11  12  -3      304.51      307.97     62.16 o 
   2  13  -3      835.75      893.30     22.91 o 
   4  13  -3      900.10      897.79     25.77 o 
   6  13  -3       22.81       25.71     10.86 o 
   8  13  -3       69.02       67.96     15.69 o 
  10  13  -3      571.63      597.03     34.18 o 
   1  14  -3      342.04      385.26     14.18 o 
   3  14  -3     1105.36     1060.32     28.08 o 
   5  14  -3      692.55      709.04     26.34 o 
   7  14  -3      389.12      438.99     26.88 o 
   9  14  -3      143.92      148.49     21.67 o 
   2  15  -3      374.72      343.68     17.67 o 
   4  15  -3      104.63      114.07     14.36 o 
   6  15  -3      225.24      237.79     24.00 o 
   8  15  -3       79.01       59.62     18.61 o 
  10  15  -3        4.81       10.47     28.25 o 
   1  16  -3      232.75      243.09     15.10 o 
   3  16  -3      549.70      576.22     23.21 o 
   5  16  -3      143.66      170.41     22.54 o 
   7  16  -3      123.53      135.58     21.01 o 
   9  16  -3      257.15      244.91     30.30 o 
   2  17  -3      797.90      793.47     25.18 o 
   4  17  -3      211.40      212.01     20.57 o 
   6  17  -3      139.52      132.83     23.70 o 
   8  17  -3       13.28       17.50     22.63 o 
   1  18  -3     1455.01     1520.81     41.23 o 
   3  18  -3     1158.07     1155.21     33.91 o 
   5  18  -3      609.58      640.84     62.47 o 
   7  18  -3      213.61      231.14     41.71 o 
   2  19  -3      121.98       85.97     19.53 o 
   4  19  -3      139.20      137.48     44.11 o 
   6  19  -3       26.63       20.13     32.10 o 
   8  19  -3      405.98      388.07     66.35 o 
   1  20  -3     2593.88     2736.77    116.95 o 
   3  20  -3      751.05      849.95     60.89 o 
   5  20  -3     1042.21     1189.28    129.11 o 
   7  20  -3      577.67      668.39    117.34 o 
   2  21  -3      112.32      108.04     29.79 o 
   4  21  -3       46.69       60.31     36.95 o 
   6  21  -3      280.01      317.97     72.27 o 
   1  22  -3     1289.32     1256.59     92.37 o 
   3  22  -3      741.30      795.99     63.83 o 
   5  22  -3      252.80      288.75     49.44 o 
   2  23  -3       14.31       72.97     43.96 o 
   4  23  -3       50.29       15.87     39.32 o 
   1  24  -3     1453.65     1211.60     85.74 o 
   0   0  -2    46124.09    43646.22   1192.80 o 
   2   0  -2    11179.55    10604.69    163.24 o 
   4   0  -2    17452.52    17066.63    272.04 o 
   6   0  -2    12842.22    12306.67    213.98 o 
   8   0  -2     9061.70     8758.92    177.35 o 
  10   0  -2     2324.80     2347.66     76.88 o 
  12   0  -2      371.74      426.22     32.49 o 
   1   1  -2     1276.60     1148.74     14.81 o 
   3   1  -2     3939.65     4145.65     49.52 o 
   5   1  -2     5053.14     5085.58     58.96 o 
   7   1  -2     2895.38     2835.59     40.84 o 
   9   1  -2     2478.65     2484.06     46.29 o 
  11   1  -2     1175.55     1231.10     38.08 o 
   0   2  -2    18472.33    17936.23    325.38 o 
   2   2  -2    18341.59    17890.27    215.86 o 
   4   2  -2    14733.53    14995.96    165.90 o 
   6   2  -2    14349.57    14078.11    166.19 o 
   8   2  -2     7448.59     7324.63     95.38 o 
  10   2  -2     1384.16     1401.80     33.58 o 
  12   2  -2      272.84      279.97     22.18 o 
   1   3  -2    23440.66    23145.47    263.30 o 
   3   3  -2    10057.54     9960.96    116.31 o 
   5   3  -2      183.97      174.18      6.16 o 
   7   3  -2       26.25       23.43      4.94 o 
   9   3  -2      101.27      118.31     10.80 o 
  11   3  -2      584.76      616.75     26.63 o 
   0   4  -2    25956.33    24892.65    378.92 o 
   2   4  -2     4644.40     4207.78     52.37 o 
   4   4  -2     7305.14     7162.84     87.53 o 
   6   4  -2     9900.42     9861.67    108.19 o 
   8   4  -2     2922.51     2896.68     44.23 o 
  10   4  -2      674.97      680.73     24.22 o 
  12   4  -2     1168.36     1186.46     48.57 o 
   1   5  -2      909.20      940.01     14.76 o 
   3   5  -2     4580.73     4593.03     56.87 o 
   5   5  -2     2010.91     2090.85     29.11 o 
   7   5  -2      570.00      550.39     13.08 o 
   9   5  -2      196.77      218.74     14.56 o 
  11   5  -2      381.02      441.40     23.40 o 
   0   6  -2     1585.62     1705.42     36.17 o 
   2   6  -2     7121.95     7017.58     85.88 o 
   4   6  -2     2590.04     2599.65     36.50 o 
   6   6  -2     2169.37     2143.89     30.31 o 
   8   6  -2     1253.15     1231.88     27.30 o 
  10   6  -2      465.09      481.90     22.90 o 
  12   6  -2      146.30      201.93     26.10 o 
   1   7  -2     2278.08     2199.45     29.62 o 
   3   7  -2      206.60      221.30      7.66 o 
   5   7  -2     4079.96     4126.39     53.89 o 
   7   7  -2      860.95      818.74     20.10 o 
   9   7  -2      606.17      603.76     21.99 o 
  11   7  -2      228.64      207.55     17.96 o 
   0   8  -2     5131.00     5292.95     86.42 o 
   2   8  -2      307.30      299.35      8.26 o 
   4   8  -2      351.30      344.28      9.66 o 
   6   8  -2      808.49      797.20     19.29 o 
   8   8  -2      256.42      249.61     13.34 o 
  10   8  -2       55.60       50.68     13.05 o 
  12   8  -2      283.69      297.13     36.75 o 
   1   9  -2     1146.05     1111.33     18.32 o 
   3   9  -2      468.02      494.51     11.13 o 
   5   9  -2      452.36      434.00     12.94 o 
   7   9  -2      430.10      429.51     14.61 o 
   9   9  -2      666.74      681.03     22.74 o 
  11   9  -2     1070.16     1053.10     35.42 o 
   0  10  -2     9402.16     9352.60    159.18 o 
   2  10  -2     2956.07     2791.93     36.21 o 
   4  10  -2     2430.07     2621.68     36.55 o 
   6  10  -2     1369.25     1434.84     28.21 o 
   8  10  -2      479.94      476.11     17.94 o 
  10  10  -2       69.66       69.33     13.66 o 
  12  10  -2       95.58      141.83     50.91 o 
   1  11  -2      276.64      303.70     11.49 o 
   3  11  -2     2726.66     2742.59     39.01 o 
   5  11  -2     1781.51     1879.52     37.26 o 
   7  11  -2      323.97      341.61     15.07 o 
   9  11  -2     1049.59      998.89     29.47 o 
  11  11  -2      225.39      181.80     30.71 o 
   0  12  -2    10115.01     9989.88    172.94 o 
   2  12  -2    10521.20    10605.97    144.61 o 
   4  12  -2     4976.29     5078.16     79.32 o 
   6  12  -2     1414.88     1446.43     34.60 o 
   8  12  -2     1315.83     1346.30     34.05 o 
  10  12  -2      289.09      254.39     20.86 o 
   1  13  -2       79.04       72.99      8.43 o 
   3  13  -2     1526.74     1542.77     31.67 o 
   5  13  -2       98.92       49.62     10.22 o 
   7  13  -2      937.16      989.17     32.81 o 
   9  13  -2      623.20      606.69     29.20 o 
  11  13  -2      226.00      220.77     42.02 o 
   0  14  -2    11059.36    11269.71    197.75 o 
   2  14  -2     5491.14     5578.06     83.10 o 
   4  14  -2     3173.68     3316.61     61.78 o 
   6  14  -2     2677.53     2764.64     68.95 o 
   8  14  -2      506.90      518.22     29.73 o 
  10  14  -2     1028.75     1056.89     82.69 o 
   1  15  -2      970.93      986.70     23.68 o 
   3  15  -2      910.94      880.04     26.71 o 
   5  15  -2      399.99      407.55     25.02 o 
   7  15  -2      488.52      459.20     27.97 o 
   9  15  -2      617.19      664.41     37.47 o 
   0  16  -2     4921.96     5165.12     97.36 o 
   2  16  -2     4508.83     4554.85     72.86 o 
   4  16  -2     3719.88     3864.22     84.23 o 
   6  16  -2     1916.87     1985.64     63.25 o 
   8  16  -2      875.89      906.16     46.68 o 
  10  16  -2      616.71      595.12     57.82 o 
   1  17  -2      479.88      484.82     20.00 o 
   3  17  -2      226.27      215.42     17.14 o 
   5  17  -2      351.76      362.09     28.97 o 
   7  17  -2      221.04      214.79     23.80 o 
   9  17  -2      128.37      162.53     33.65 o 
   0  18  -2     3463.60     3547.36     85.63 o 
   2  18  -2     2916.33     3023.64     59.56 o 
   4  18  -2     1974.80     2106.70     64.36 o 
   6  18  -2      721.51      706.52     39.99 o 
   8  18  -2      255.23      215.28     26.88 o 
   1  19  -2      823.05      775.21     28.57 o 
   3  19  -2      495.64      464.88     29.27 o 
   5  19  -2      214.93      160.29     25.85 o 
   7  19  -2      444.84      413.31     31.79 o 
   0  20  -2      728.49      751.23     47.35 o 
   2  20  -2      434.82      434.04     28.94 o 
   4  20  -2      220.45      216.02     27.41 o 
   6  20  -2       50.41       22.85     24.24 o 
   1  21  -2       79.11      112.74     21.58 o 
   3  21  -2       15.78       12.50     19.78 o 
   5  21  -2       14.72        5.41     23.55 o 
   7  21  -2      418.66      474.66     77.26 o 
   0  22  -2      340.69      381.68     48.40 o 
   2  22  -2       90.62       68.38     23.46 o 
   4  22  -2       58.80       82.85     30.69 o 
   6  22  -2       77.97       48.50     50.19 o 
   1  23  -2       15.42       18.16     41.01 o 
   3  23  -2       19.07       32.12     37.81 o 
   0  24  -2       20.54       -1.68     61.62 o 
   2  24  -2        8.49       15.05     42.43 o 
   2   1  -1     4301.52     4290.72     56.37 o 
   4   1  -1     2833.54     2936.48     38.52 o 
   6   1  -1      552.51      550.40     12.75 o 
   8   1  -1        9.29       12.87      6.26 o 
  10   1  -1       96.04       87.01     10.84 o 
  12   1  -1      190.07      229.61     18.75 o 
   1   2  -1    40389.13    39027.91    465.97 o 
   3   2  -1    11510.57    11664.51    130.59 o 
   5   2  -1      319.41      291.02      8.59 o 
   7   2  -1     2383.54     2328.21     36.49 o 
   9   2  -1      969.58      964.46     24.99 o 
  11   2  -1      171.45      170.93     17.20 o 
   2   3  -1     4287.74     4271.98     53.68 o 
   4   3  -1     3343.38     3364.18     41.63 o 
   6   3  -1     1369.15     1324.65     21.91 o 
   8   3  -1     1048.61     1004.35     23.00 o 
  10   3  -1       39.98       31.42      9.42 o 
  12   3  -1      657.79      692.64     32.68 o 
   1   4  -1     5576.42     5256.81     62.51 o 
   3   4  -1    10682.59    10359.06    123.49 o 
   5   4  -1    15590.96    15193.55    165.51 o 
   7   4  -1     3304.82     3228.95     45.02 o 
   9   4  -1     1404.29     1377.63     31.99 o 
  11   4  -1      663.52      684.39     29.40 o 
  13   4  -1      385.63      369.17     58.91 o 
   2   5  -1    16118.70    15908.58    200.09 o 
   4   5  -1     4649.06     4669.71     60.52 o 
   6   5  -1     1919.40     1979.94     29.04 o 
   8   5  -1     1252.37     1203.12     24.91 o 
  10   5  -1     1396.70     1352.77     36.33 o 
  12   5  -1      998.12      971.21     45.34 o 
   1   6  -1     4679.27     4236.50     56.63 o 
   3   6  -1    55002.87    55227.72    664.25 o 
   5   6  -1    20834.46    20478.87    218.64 o 
   7   6  -1     3135.34     3026.31     41.91 o 
   9   6  -1      136.07      131.38     12.33 o 
  11   6  -1     2527.70     2472.58     56.36 o 
  13   6  -1      854.11      873.02     85.51 o 
   2   7  -1     3673.24     3795.98     52.13 o 
   4   7  -1     4120.19     4384.32     52.16 o 
   6   7  -1     2093.43     2088.35     31.10 o 
   8   7  -1      163.09      172.30     10.72 o 
  10   7  -1     1551.31     1537.01     46.95 o 
  12   7  -1     1632.13     1701.21     68.34 o 
   1   8  -1    12476.75    12057.30    137.06 o 
   3   8  -1    25362.29    25465.99    302.53 o 
   5   8  -1    14900.71    14953.82    164.18 o 
   7   8  -1     3896.40     3934.21     53.66 o 
   9   8  -1     1700.43     1634.84     35.44 o 
  11   8  -1     1058.40     1088.66     35.77 o 
   2   9  -1      399.87      416.31     10.20 o 
   4   9  -1     7181.92     7445.03     91.30 o 
   6   9  -1      637.38      623.01     15.09 o 
   8   9  -1      326.26      372.69     15.67 o 
  10   9  -1      641.66      690.89     25.34 o 
  12   9  -1      804.90      814.22     83.76 o 
   1  10  -1    15017.79    14750.35    180.05 o 
   3  10  -1     6262.96     6221.38     79.97 o 
   5  10  -1     7741.95     7712.78     97.71 o 
   7  10  -1     4098.21     4113.84     61.07 o 
   9  10  -1     2692.62     2631.03     52.69 o 
  11  10  -1      171.45      175.45     19.79 o 
   2  11  -1     1398.91     1354.84     23.04 o 
   4  11  -1       27.06       33.25      5.61 o 
   6  11  -1      142.67      137.14     10.95 o 
   8  11  -1      748.55      738.56     24.76 o 
  10  11  -1      520.41      509.24     25.18 o 
  12  11  -1      719.36      844.73     88.52 o 
   1  12  -1     7549.02     7618.64    101.81 o 
   3  12  -1     1938.12     2080.17     38.54 o 
   5  12  -1      890.73      898.13     21.05 o 
   7  12  -1     1962.57     1896.61     40.58 o 
   9  12  -1      208.90      203.26     17.77 o 
  11  12  -1      198.00      212.86     27.59 o 
   2  13  -1     2516.32     2538.65     44.19 o 
   4  13  -1      426.28      456.57     16.76 o 
   6  13  -1      902.30      918.09     30.61 o 
   8  13  -1      187.79      188.86     18.56 o 
  10  13  -1      724.04      716.75     74.03 o 
   1  14  -1      380.19      394.11     14.88 o 
   3  14  -1      262.56      252.68     13.50 o 
   5  14  -1      981.44      942.38     34.10 o 
   7  14  -1      128.13       94.93     17.45 o 
   9  14  -1       85.18       65.39     18.88 o 
  11  14  -1       97.25      118.16     38.12 o 
   2  15  -1     1130.81     1133.73     27.33 o 
   4  15  -1      211.88      218.72     17.92 o 
   6  15  -1      102.46       53.78     16.71 o 
   8  15  -1       84.33       58.41     17.84 o 
  10  15  -1       82.69       98.00     34.80 o 
   1  16  -1      212.84      183.93     12.65 o 
   3  16  -1        7.77       16.27      9.56 o 
   5  16  -1      892.33      890.47     39.28 o 
   7  16  -1      120.36      130.74     26.90 o 
   9  16  -1      131.04      102.96     27.18 o 
   2  17  -1     1129.76     1182.01     29.95 o 
   4  17  -1      173.94      179.41     18.65 o 
   6  17  -1       39.74       31.49     17.31 o 
   8  17  -1      101.71       81.47     21.16 o 
   1  18  -1      358.67      356.29     18.63 o 
   3  18  -1     1410.86     1539.28     42.76 o 
   5  18  -1      887.45      889.15     41.87 o 
   7  18  -1      772.36      758.82     38.82 o 
   9  18  -1      139.62      151.18     35.59 o 
   2  19  -1      923.69      945.88     31.23 o 
   4  19  -1      176.30      195.21     26.18 o 
   6  19  -1       37.32       34.40     19.60 o 
   8  19  -1      188.19      193.23     35.34 o 
   1  20  -1     1919.69     2027.77     47.13 o 
   3  20  -1     1272.74     1349.61     68.57 o 
   5  20  -1      779.78      794.49     79.58 o 
   7  20  -1      620.39      527.90     46.32 o 
   2  21  -1      124.30      119.33     22.24 o 
   4  21  -1      164.16      152.89     27.92 o 
   6  21  -1       90.59       64.92     30.63 o 
   1  22  -1     1233.54     1225.53     47.02 o 
   3  22  -1      802.80      809.85     66.87 o 
   5  22  -1     1029.85     1082.87     98.42 o 
   2  23  -1      224.74      223.85     28.24 o 
   4  23  -1      337.38      350.80     58.67 o 
   1  24  -1      739.91      809.99     98.30 o 
   3  24  -1      525.71      472.74     49.93 o 
   2   0   0    29631.77    28969.06    777.24 o 
   4   0   0    10763.73    11791.84    258.64 o 
   6   0   0     4720.19     4525.89     94.61 o 
   8   0   0     9348.19     9502.95    221.76 o 
  10   0   0     2965.59     2916.75     75.41 o 
  12   0   0      411.68      424.11     29.87 o 
   1   1   0     1191.89     1081.17     15.81 o 
   3   1   0      133.91      106.55      5.16 o 
   5   1   0     1180.37     1305.20     22.26 o 
   7   1   0     2665.74     2666.99     44.79 o 
   9   1   0     2608.48     2541.25     46.73 o 
  11   1   0      583.59      664.47     25.63 o 
  13   1   0      509.43      576.96     67.16 o 
   0   2   0    65900.65    56328.42   3481.92 o 
   2   2   0    53794.56    52944.20    651.50 o 
   4   2   0       45.98       37.22      5.70 o 
   6   2   0      422.04      377.16     10.35 o 
   8   2   0    10428.59    10263.24    136.70 o 
  10   2   0     2657.86     2608.08     53.07 o 
  12   2   0      691.12      705.35     28.42 o 
   1   3   0     1274.06     1101.79     16.22 o 
   3   3   0     3173.68     3226.58     39.66 o 
   5   3   0     2034.55     2017.42     28.47 o 
   7   3   0     3912.52     3945.13     52.19 o 
   9   3   0     3696.58     3597.14     61.08 o 
  11   3   0     1095.77     1105.39     32.82 o 
  13   3   0        6.17      -16.73     32.55 o 
   0   4   0     1322.74     1315.12     34.39 o 
   2   4   0    28427.80    28115.43    349.72 o 
   4   4   0    24951.05    24737.25    264.20 o 
   6   4   0      647.91      621.31     14.02 o 
   8   4   0        6.64        9.42      6.05 o 
  10   4   0     2975.32     2871.41     53.40 o 
  12   4   0      535.47      516.07     27.80 o 
   1   5   0    13924.74    13232.34    169.03 o 
   3   5   0    21604.33    22217.44    249.10 o 
   5   5   0       72.84      101.11      5.74 o 
   7   5   0      672.35      682.64     15.86 o 
   9   5   0     2253.06     2098.33     38.87 o 
  11   5   0      103.19       84.08     15.06 o 
  13   5   0      120.06       97.48     43.57 o 
   0   6   0     1399.59     1776.18     47.34 o 
   2   6   0    11596.41    11957.80    151.33 o 
   4   6   0     7678.22     7811.30     88.46 o 
   6   6   0      238.73      250.61      9.37 o 
   8   6   0      336.70      335.58     14.10 o 
  10   6   0       79.24       94.75     12.18 o 
  12   6   0      204.85      187.65     30.12 o 
   1   7   0     2389.19     2369.15     32.71 o 
   3   7   0     4949.59     5069.85     61.98 o 
   5   7   0        8.03       15.01      4.00 o 
   7   7   0     1152.60     1089.24     22.72 o 
   9   7   0      431.44      401.08     16.71 o 
  11   7   0        2.72        2.89     12.45 o 
   0   8   0     1348.22     1462.01     36.42 o 
   2   8   0     3851.68     4142.54     54.38 o 
   4   8   0     1254.43     1272.19     20.09 o 
   6   8   0       78.55       90.13      7.78 o 
   8   8   0        9.02       14.75      7.51 o 
  10   8   0      538.84      497.48     23.11 o 
  12   8   0       78.51      125.79     32.38 o 
   1   9   0     2571.54     2776.99     38.72 o 
   3   9   0        0.72        1.62      3.53 o 
   5   9   0       27.02       35.29      5.24 o 
   7   9   0       14.14       28.56      7.20 o 
   9   9   0      244.95      249.65     16.06 o 
  11   9   0       64.12       65.94     14.73 o 
   0  10   0     2901.83     3025.86     67.72 o 
   2  10   0     1264.89     1161.52     19.19 o 
   4  10   0      468.63      450.11     12.09 o 
   6  10   0     3464.59     3382.52     50.44 o 
   8  10   0     1859.96     1877.73     34.99 o 
  10  10   0     1128.07     1129.33     34.76 o 
  12  10   0      142.35      191.30     55.00 o 
   1  11   0       63.27       78.37      6.72 o 
   3  11   0       71.88       87.40      6.77 o 
   5  11   0     2367.40     2399.06     38.60 o 
   7  11   0     3443.10     3460.40     53.64 o 
   9  11   0       22.29       18.27     11.73 o 
  11  11   0        1.29       -5.58     17.74 o 
   0  12   0    13484.65    14352.24    275.44 o 
   2  12   0     2024.81     1886.38     37.78 o 
   4  12   0      757.32      709.00     18.00 o 
   6  12   0     2299.85     2416.97     42.68 o 
   8  12   0     5407.61     5504.54     89.80 o 
  10  12   0     1035.20     1027.32     34.34 o 
   1  13   0     3817.07     3925.86     62.37 o 
   3  13   0      281.50      297.73     13.78 o 
   5  13   0     1652.50     1626.40     39.67 o 
   7  13   0     2557.29     2395.64     54.55 o 
   9  13   0      475.76      481.65     31.48 o 
  11  13   0      147.28      119.23     36.96 o 
   0  14   0     7890.85     7955.98    162.68 o 
   2  14   0     5120.48     5372.07     88.40 o 
   4  14   0     5350.38     5584.07     92.31 o 
   6  14   0     3697.68     3756.04     69.03 o 
   8  14   0     1797.64     1859.21     53.85 o 
  10  14   0      631.72      585.33     52.94 o 
   1  15   0       31.32       24.64      8.66 o 
   3  15   0       30.44       16.74     10.32 o 
   5  15   0      561.02      542.76     24.58 o 
   7  15   0      576.71      571.66     32.86 o 
   9  15   0      586.14      561.64     41.59 o 
   0  16   0      155.11      178.21     19.50 o 
   2  16   0     5467.07     5622.82     94.05 o 
   4  16   0     4776.07     4755.81     83.39 o 
   6  16   0     2504.80     2537.95     82.81 o 
   8  16   0     1288.73     1422.42     54.02 o 
  10  16   0      689.02      584.05     56.10 o 
   1  17   0     1650.33     1694.40     36.73 o 
   3  17   0      547.25      523.00     23.87 o 
   5  17   0      284.39      262.20     26.10 o 
   7  17   0      887.03      983.52     44.91 o 
   9  17   0      315.36      270.15     37.77 o 
   0  18   0     3013.10     3096.26     92.84 o 
   2  18   0     1214.40     1335.93     36.23 o 
   4  18   0      701.97      730.61     30.51 o 
   6  18   0      629.62      622.83     36.26 o 
   8  18   0      189.51      183.41     33.44 o 
   1  19   0      166.70      164.44     17.01 o 
   3  19   0      268.08      271.07     21.55 o 
   5  19   0      613.29      658.58     50.50 o 
   7  19   0        1.78       13.10     22.12 o 
   0  20   0      621.20      525.99     32.61 o 
   2  20   0      449.33      398.49     25.30 o 
   4  20   0      511.09      469.50     31.52 o 
   6  20   0      298.76      288.76     28.93 o 
   8  20   0      596.71      514.31     55.29 o 
   1  21   0       39.31       27.63     17.33 o 
   3  21   0       32.38       45.33     20.65 o 
   5  21   0      290.17      262.97     31.65 o 
   7  21   0        0.53      -19.82     28.85 o 
   0  22   0      181.29      179.01     31.76 o 
   2  22   0       55.34       83.70     20.68 o 
   4  22   0      216.35      213.98     43.97 o 
   6  22   0      217.98      169.05     36.78 o 
   1  23   0        5.27       -7.16     19.11 o 
   3  23   0      137.24      158.08     36.83 o 
   5  23   0        7.19       -1.82     29.80 o 
   0  24   0      581.81      563.91     59.15 o 
   2  24   0      221.92      206.04     45.05 o 
   2   1   1     4291.78     4282.08     59.46 o 
   4   1   1     2776.34     2810.60     36.46 o 
   6   1   1      517.09      499.12     12.09 o 
   8   1   1       14.07       10.55      5.99 o 
  10   1   1       81.89       69.11     11.26 o 
  12   1   1      195.70      225.42     16.99 o 
   1   2   1    41673.52    40139.54    556.01 o 
   3   2   1    10804.05    11122.62    142.91 o 
   5   2   1      255.43      233.29      8.05 o 
   7   2   1     2602.43     2473.68     49.16 o 
   9   2   1      960.08      932.62     26.80 o 
  11   2   1      125.48      166.85     15.44 o 
  13   2   1      304.11      327.37     39.77 o 
   2   3   1     4193.01     4214.50     59.61 o 
   4   3   1     3244.26     3213.99     39.58 o 
   6   3   1     1402.92     1373.81     21.20 o 
   8   3   1     1190.52     1164.82     24.68 o 
  10   3   1       17.05       13.17      9.14 o 
  12   3   1      646.23      753.08     29.42 o 
   1   4   1     4999.54     4755.07     61.79 o 
   3   4   1    10002.43     9763.45    109.09 o 
   5   4   1    15400.37    15117.25    166.00 o 
   7   4   1     3397.03     3361.17     50.80 o 
   9   4   1     1583.36     1574.87     31.37 o 
  11   4   1      667.09      709.71     27.12 o 
  13   4   1      364.29      433.56     63.79 o 
   2   5   1    15822.92    15758.36    163.31 o 
   4   5   1     4591.00     4682.99     54.99 o 
   6   5   1     2164.60     2177.96     29.74 o 
   8   5   1     1456.41     1446.16     32.56 o 
  10   5   1     1494.40     1447.52     34.13 o 
  12   5   1      847.26      797.47     39.24 o 
   1   6   1     4386.76     4028.58     55.36 o 
   3   6   1    56600.56    57473.17    598.32 o 
   5   6   1    20220.39    19895.32    219.24 o 
   7   6   1     2773.29     2739.44     43.39 o 
   9   6   1      236.09      248.39     13.64 o 
  11   6   1     2641.64     2596.52     55.41 o 
  13   6   1      769.28      760.91     81.54 o 
   2   7   1     3559.19     3664.60     46.15 o 
   4   7   1     3808.95     4124.98     51.14 o 
   6   7   1     2254.50     2221.95     33.18 o 
   8   7   1      204.68      221.11     12.40 o 
  10   7   1     1460.36     1477.59     33.51 o 
  12   7   1     1515.80     1450.38     79.64 o 
   1   8   1    14112.14    13401.06    181.64 o 
   3   8   1    25149.28    25176.56    271.49 o 
   5   8   1    14396.65    14482.72    162.51 o 
   7   8   1     3608.04     3652.68     55.15 o 
   9   8   1     1777.77     1708.61     35.02 o 
  11   8   1     1202.66     1241.42     36.24 o 
   2   9   1      406.17      442.17     12.04 o 
   4   9   1     7289.69     7602.79     90.79 o 
   6   9   1      647.10      600.21     16.63 o 
   8   9   1      352.42      350.10     15.67 o 
  10   9   1      530.51      590.14     23.11 o 
  12   9   1      835.41      829.93     83.46 o 
   1  10   1    15974.55    15595.32    218.55 o 
   3  10   1     5307.40     5191.30     72.42 o 
   5  10   1     7331.53     7289.29     92.13 o 
   7  10   1     4029.04     4018.85     62.95 o 
   9  10   1     2825.42     2814.80     55.51 o 
  11  10   1      232.22      242.64     27.06 o 
   2  11   1     1380.55     1271.29     22.98 o 
   4  11   1       47.37       40.85      7.31 o 
   6  11   1      155.46      122.11     10.53 o 
   8  11   1      743.38      745.80     24.33 o 
  10  11   1      565.52      537.84     27.73 o 
  12  11   1      779.63      806.01     62.31 o 
   1  12   1     7652.37     7508.53    115.24 o 
   3  12   1     2075.78     2196.27     36.49 o 
   5  12   1      749.07      741.17     21.84 o 
   7  12   1     2000.41     1941.32     37.95 o 
   9  12   1      215.04      212.74     17.21 o 
  11  12   1      140.97      136.01     27.63 o 
   2  13   1     2498.33     2510.27     44.40 o 
   4  13   1      392.15      423.16     16.59 o 
   6  13   1      864.83      895.42     27.01 o 
   8  13   1      186.85      201.05     15.52 o 
  10  13   1      753.25      676.98     57.19 o 
   1  14   1      345.78      340.70     16.75 o 
   3  14   1      308.45      287.29     16.17 o 
   5  14   1     1038.05      993.07     33.39 o 
   7  14   1      132.87      126.58     16.21 o 
   9  14   1       68.92       39.97     19.31 o 
  11  14   1       88.80       73.00     45.46 o 
   2  15   1     1132.48     1132.91     27.71 o 
   4  15   1      211.54      220.91     16.32 o 
   6  15   1      103.14       64.21     14.27 o 
   8  15   1       84.92       93.00     19.43 o 
  10  15   1       82.64       82.74     34.79 o 
   1  16   1      246.64      228.04     16.04 o 
   3  16   1        9.41       10.84     10.63 o 
   5  16   1      895.89      922.96     37.62 o 
   7  16   1      126.06      126.50     17.99 o 
   9  16   1      150.54      133.36     62.76 o 
   2  17   1     1123.84     1167.63     33.03 o 
   4  17   1      169.13      175.36     18.06 o 
   6  17   1       39.03       40.15     15.18 o 
   8  17   1      116.61      146.36     22.82 o 
   1  18   1      324.01      335.05     23.37 o 
   3  18   1     1372.64     1374.77     41.28 o 
   5  18   1      834.86      805.49     32.66 o 
   7  18   1      812.15      871.10     46.93 o 
   9  18   1      169.94      181.21     42.21 o 
   2  19   1      946.21      971.05     34.71 o 
   4  19   1      158.84      163.06     20.05 o 
   6  19   1       55.83       55.35     20.41 o 
   8  19   1      237.08      247.55     38.33 o 
   1  20   1     1954.59     1971.11     51.98 o 
   3  20   1     1177.40     1192.18     40.22 o 
   5  20   1      678.42      668.37     32.31 o 
   7  20   1      629.58      729.97     81.83 o 
   2  21   1      125.21      151.93     20.93 o 
   4  21   1      167.86      201.92     23.37 o 
   6  21   1       88.53       80.06     30.88 o 
   1  22   1     1259.13     1325.05     44.06 o 
   3  22   1      824.75      770.43     35.79 o 
   5  22   1     1071.77     1234.15    127.55 o 
   2  23   1      206.55      199.30     30.96 o 
   4  23   1      357.25      385.43     37.85 o 
   1  24   1      654.45      671.02     44.91 o 
   3  24   1      506.47      493.03     48.81 o 
   0   0   2    49997.90    45985.52   1156.78 o 
   2   0   2    10103.60     9836.78    229.35 o 
   4   0   2    18127.60    17912.31    326.51 o 
   6   0   2    13005.84    12475.45    215.32 o 
   8   0   2     8988.43     8750.30    179.26 o 
  10   0   2     2132.32     2169.54     63.08 o 
  12   0   2      240.59      259.02     25.95 o 
   1   1   2     1235.32     1113.63     17.65 o 
   3   1   2     4057.92     4240.53     50.99 o 
   5   1   2     4689.12     4805.08     60.53 o 
   7   1   2     2646.51     2622.94     38.45 o 
   9   1   2     2596.48     2566.35     47.28 o 
  11   1   2     1323.26     1375.66     34.20 o 
  13   1   2      380.72      411.25     43.26 o 
   0   2   2    16474.19    15505.54    440.36 o 
   2   2   2    18429.66    17918.55    259.19 o 
   4   2   2    15010.64    14939.23    176.88 o 
   6   2   2    14548.93    14424.42    164.28 o 
   8   2   2     7517.33     7232.12    100.27 o 
  10   2   2     1144.97     1146.71     33.53 o 
  12   2   2      284.77      314.75     19.39 o 
   1   3   2    23564.04    23173.18    261.31 o 
   3   3   2    10041.99     9885.42    114.02 o 
   5   3   2      144.97      138.20      6.10 o 
   7   3   2       61.86       39.78      6.14 o 
   9   3   2      116.69      134.35     12.26 o 
  11   3   2      641.20      723.08     27.18 o 
  13   3   2      371.23      451.86     45.80 o 
   0   4   2    25561.55    23908.46    526.05 o 
   2   4   2     4850.05     4385.67     51.99 o 
   4   4   2     7525.88     7272.19     89.68 o 
   6   4   2    10058.61    10006.91    118.18 o 
   8   4   2     2497.96     2494.98     44.21 o 
  10   4   2      660.45      660.29     24.87 o 
  12   4   2     1233.38     1301.48     44.79 o 
   1   5   2      889.09      918.76     16.10 o 
   3   5   2     4511.31     4539.19     56.19 o 
   5   5   2     2018.59     2094.59     30.70 o 
   7   5   2      489.88      478.31     15.72 o 
   9   5   2      193.34      212.93     13.02 o 
  11   5   2      379.29      406.20     21.78 o 
  13   5   2      485.55      572.18     56.29 o 
   0   6   2     1705.10     1812.11     47.61 o 
   2   6   2     7574.27     7485.78     85.25 o 
   4   6   2     2730.96     2642.61     35.93 o 
   6   6   2     1945.37     1943.17     31.11 o 
   8   6   2     1136.90     1116.98     26.03 o 
  10   6   2      495.20      499.07     20.60 o 
  12   6   2      157.90      160.60     26.13 o 
   1   7   2     2273.73     2235.01     35.51 o 
   3   7   2      204.54      220.73      8.01 o 
   5   7   2     4085.56     4053.27     53.40 o 
   7   7   2      851.56      821.97     20.87 o 
   9   7   2      592.53      537.35     19.49 o 
  11   7   2      238.60      216.77     16.65 o 
   0   8   2     5072.90     5230.47    123.88 o 
   2   8   2      303.86      297.48      8.84 o 
   4   8   2      379.96      384.45     11.12 o 
   6   8   2      857.30      826.18     18.23 o 
   8   8   2      238.52      235.94     13.21 o 
  10   8   2       49.41       49.71     11.40 o 
  12   8   2      280.16      281.02     38.43 o 
   1   9   2     1156.37     1072.37     24.21 o 
   3   9   2      470.24      490.25     11.03 o 
   5   9   2      487.06      455.40     13.88 o 
   7   9   2      392.85      390.06     14.77 o 
   9   9   2      638.39      651.00     23.50 o 
  11   9   2     1063.23     1063.78     34.16 o 
   0  10   2     8643.10     8766.42    206.05 o 
   2  10   2     3010.77     2793.12     46.15 o 
   4  10   2     2655.86     2849.15     43.96 o 
   6  10   2     1417.06     1436.02     27.99 o 
   8  10   2      468.49      480.08     25.83 o 
  10  10   2       89.83       92.42     14.89 o 
  12  10   2      100.60      119.66     35.80 o 
   1  11   2      284.45      289.33     13.74 o 
   3  11   2     2844.74     2873.98     44.84 o 
   5  11   2     1919.10     1989.27     35.68 o 
   7  11   2      271.34      256.86     14.31 o 
   9  11   2      922.97      868.07     29.61 o 
  11  11   2      250.06      250.21     31.31 o 
   0  12   2     9829.89     9613.88    224.97 o 
   2  12   2    10228.62    10147.47    154.83 o 
   4  12   2     5157.66     5211.49     75.12 o 
   6  12   2     1331.25     1369.09     35.62 o 
   8  12   2     1377.89     1314.54     35.42 o 
  10  12   2      290.18      270.00     20.10 o 
   1  13   2       86.19       77.77     10.34 o 
   3  13   2     1639.80     1606.03     31.26 o 
   5  13   2       62.72       61.84      9.63 o 
   7  13   2      894.07      897.28     28.50 o 
   9  13   2      588.88      561.03     26.85 o 
  11  13   2      235.94      246.79     43.05 o 
   0  14   2    11231.71    11143.92    257.76 o 
   2  14   2     5181.02     5227.68     89.11 o 
   4  14   2     3285.56     3411.90     58.52 o 
   6  14   2     3021.54     3107.82     59.45 o 
   8  14   2      477.49      463.63     27.63 o 
  10  14   2      932.42      980.61     68.75 o 
   1  15   2      999.17      995.68     28.26 o 
   3  15   2      963.15      977.09     28.64 o 
   5  15   2      368.66      386.70     21.38 o 
   7  15   2      420.95      415.79     28.31 o 
   9  15   2      609.28      588.14     40.82 o 
   0  16   2     4179.56     4193.88    123.80 o 
   2  16   2     4510.71     4381.21     78.53 o 
   4  16   2     3812.37     3759.30     66.26 o 
   6  16   2     2146.17     2193.92     52.76 o 
   8  16   2      970.01      969.76     38.84 o 
  10  16   2      549.06      498.79     54.29 o 
   1  17   2      494.67      471.28     27.85 o 
   3  17   2      246.97      193.00     17.36 o 
   5  17   2      385.73      332.43     21.11 o 
   7  17   2      208.90      221.81     21.67 o 
   9  17   2      129.77      147.78     57.53 o 
   0  18   2     3272.14     3224.19    100.06 o 
   2  18   2     2841.93     2867.45     64.46 o 
   4  18   2     2031.16     2058.95     48.55 o 
   6  18   2      739.00      813.45     33.95 o 
   8  18   2      215.55      190.07     34.56 o 
   1  19   2      817.87      819.42     32.81 o 
   3  19   2      507.86      432.77     26.19 o 
   5  19   2      233.01      233.48     21.33 o 
   7  19   2      423.71      411.07     34.20 o 
   0  20   2      698.67      681.42     44.55 o 
   2  20   2      414.84      423.96     26.75 o 
   4  20   2      279.88      270.62     22.26 o 
   6  20   2       68.21       62.01     23.56 o 
   1  21   2       79.33       79.36     19.77 o 
   3  21   2       18.04       13.71     17.56 o 
   5  21   2       15.93       35.29     22.58 o 
   0  22   2      332.87      341.42     49.52 o 
   2  22   2       81.91       64.37     22.36 o 
   4  22   2       65.75       73.46     22.93 o 
   6  22   2       84.24      146.47     57.59 o 
   1  23   2       15.60       34.53     24.95 o 
   3  23   2       18.56       28.50     22.14 o 
   0  24   2       20.68        4.33     37.26 o 
   2  24   2        2.45      -21.27     25.58 o 
   2   1   3     6661.08     6441.85     80.04 o 
   4   1   3      293.34      306.34      8.51 o 
   6   1   3     2313.93     2320.29     33.64 o 
   8   1   3     1750.98     1745.76     34.81 o 
  10   1   3      169.84      167.63     13.56 o 
  12   1   3        0.21       -8.03     11.34 o 
   1   2   3      824.54      847.62     15.25 o 
   3   2   3     1470.67     1359.01     19.82 o 
   5   2   3     4943.55     4812.18     57.93 o 
   7   2   3     2241.87     2244.12     36.03 o 
   9   2   3      191.47      179.91     12.70 o 
  11   2   3      485.91      516.68     27.26 o 
  13   2   3      109.24       84.76     31.42 o 
   2   3   3    13086.29    12979.25    148.70 o 
   4   3   3      953.81     1004.56     18.19 o 
   6   3   3     7841.52     8028.14    107.21 o 
   8   3   3     2200.92     2136.53     39.77 o 
  10   3   3       72.11       78.08     11.98 o 
  12   3   3       53.69       61.16     15.62 o 
   1   4   3     3365.23     3130.01     46.00 o 
   3   4   3    25172.19    25783.80    290.68 o 
   5   4   3     9515.32     9413.75    110.08 o 
   7   4   3     2200.22     2146.46     36.81 o 
   9   4   3     1646.07     1544.07     34.26 o 
  11   4   3      732.82      759.52     28.45 o 
  13   4   3       47.74       32.50     29.87 o 
   2   5   3     3748.93     4074.87     50.60 o 
   4   5   3     2197.04     2122.26     30.34 o 
   6   5   3     1281.60     1329.43     24.49 o 
   8   5   3      515.94      514.51     17.54 o 
  10   5   3      488.72      512.26     20.96 o 
  12   5   3      358.34      371.97     40.69 o 
   1   6   3    15981.00    15476.66    200.60 o 
   3   6   3    20309.96    20165.86    228.62 o 
   5   6   3     7863.58     7763.53     95.31 o 
   7   6   3     1117.36     1102.73     23.36 o 
   9   6   3     3538.35     3589.44     63.57 o 
  11   6   3     2118.56     2119.78     49.64 o 
   2   7   3     2541.76     2493.99     34.20 o 
   4   7   3     1939.78     2073.33     31.36 o 
   6   7   3     3102.66     3109.52     44.97 o 
   8   7   3     2191.13     2182.36     40.71 o 
  10   7   3     1054.41     1097.88     30.50 o 
  12   7   3      860.37      922.30     49.84 o 
   1   8   3    23191.96    21979.19    313.24 o 
   3   8   3     4283.81     4016.33     53.42 o 
   5   8   3     3304.18     3323.67     46.48 o 
   7   8   3     4990.17     4938.33     74.47 o 
   9   8   3     2526.17     2552.77     46.39 o 
  11   8   3     1121.63     1128.55     35.39 o 
   2   9   3     3594.10     3514.34     52.06 o 
   4   9   3     1401.40     1408.84     23.88 o 
   6   9   3     1529.19     1543.41     28.78 o 
   8   9   3     1316.05     1277.75     31.24 o 
  10   9   3      209.57      191.61     16.99 o 
  12   9   3      113.92      122.13     32.96 o 
   1  10   3    20927.60    20754.38    291.61 o 
   3  10   3     2658.81     2583.30     42.48 o 
   5  10   3     2202.65     2227.56     36.53 o 
   7  10   3     5186.14     5079.48     81.93 o 
   9  10   3     2362.19     2306.37     49.30 o 
  11  10   3      341.27      298.59     25.32 o 
   2  11   3      333.24      305.40     13.67 o 
   4  11   3     1191.32     1127.93     25.60 o 
   6  11   3      468.41      512.57     17.40 o 
   8  11   3      505.27      526.83     21.37 o 
  10  11   3      216.25      218.79     18.96 o 
   1  12   3     4060.94     4131.29     73.96 o 
   3  12   3     3072.14     3137.05     50.86 o 
   5  12   3     1401.78     1419.09     31.20 o 
   7  12   3      796.77      804.79     23.96 o 
   9  12   3     1395.91     1398.09     38.69 o 
  11  12   3      290.95      247.94     32.55 o 
   2  13   3      851.99      866.50     23.81 o 
   4  13   3      900.17      893.88     23.27 o 
   6  13   3       13.64       16.24      9.61 o 
   8  13   3       84.09       89.04     14.65 o 
  10  13   3      586.62      635.45     33.46 o 
   1  14   3      396.43      440.44     20.84 o 
   3  14   3     1002.48     1001.85     27.71 o 
   5  14   3      668.99      647.76     21.67 o 
   7  14   3      422.88      430.26     32.62 o 
   9  14   3      157.58      142.80     17.83 o 
   2  15   3      372.38      368.74     17.86 o 
   4  15   3      105.40      109.24     13.59 o 
   6  15   3      226.91      251.37     19.18 o 
   8  15   3       76.93       58.12     17.77 o 
  10  15   3        5.38        7.39     24.06 o 
   1  16   3      237.82      213.18     18.12 o 
   3  16   3      507.66      512.51     21.89 o 
   5  16   3      149.35      159.68     17.36 o 
   7  16   3      103.06      100.58     18.13 o 
   9  16   3      266.78      250.77     32.87 o 
   2  17   3      816.61      787.37     30.77 o 
   4  17   3      226.65      232.50     18.99 o 
   6  17   3      120.96      131.17     19.18 o 
   8  17   3       10.30       22.11     23.98 o 
   1  18   3     1520.06     1439.94     42.16 o 
   3  18   3     1125.65     1102.69     34.36 o 
   5  18   3      548.62      562.84     29.11 o 
   7  18   3      279.05      293.61     30.11 o 
   2  19   3      109.41       92.32     18.05 o 
   4  19   3      119.75      107.75     17.80 o 
   6  19   3       17.55       22.27     22.92 o 
   8  19   3      365.75      336.29     37.33 o 
   1  20   3     2718.13     2738.49     64.85 o 
   3  20   3      757.86      755.40     45.69 o 
   5  20   3     1006.33     1086.87     77.60 o 
   7  20   3      589.33      600.83     40.22 o 
   2  21   3      101.86       82.02     19.57 o 
   4  21   3       31.81       16.79     20.11 o 
   6  21   3      296.15      254.61     31.74 o 
   1  22   3     1229.34     1240.22     54.06 o 
   3  22   3      722.67      654.90     57.21 o 
   5  22   3      241.48      173.90     27.09 o 
   2  23   3       11.05        0.64     24.51 o 
   4  23   3       57.30       45.84     23.82 o 
   1  24   3     1542.83     1525.01     63.31 o 
   0   0   4    43496.88    40143.48   1035.96 o 
   2   0   4    35454.68    35031.89    553.66 o 
   4   0   4     6648.41     6363.88    166.83 o 
   6   0   4    14005.00    14016.13    241.12 o 
   8   0   4     5654.80     5485.32    120.63 o 
  10   0   4      949.84      929.94     38.76 o 
  12   0   4      520.00      592.81     49.18 o 
   1   1   4     3123.99     3225.43     44.02 o 
   3   1   4     5337.40     5726.28     65.66 o 
   5   1   4     4278.98     4569.13     53.00 o 
   7   1   4     1016.30     1002.16     21.85 o 
   9   1   4      274.06      284.71     15.43 o 
  11   1   4     1013.18     1071.66     34.20 o 
   0   2   4    14315.79    13509.00    315.97 o 
   2   2   4     9950.88     9519.38    101.22 o 
   4   2   4    11750.25    11538.41    123.84 o 
   6   2   4     8014.30     7690.05     89.72 o 
   8   2   4     4160.57     4078.44     64.91 o 
  10   2   4     1305.13     1270.83     32.66 o 
  12   2   4      364.12      399.91     30.74 o 
   1   3   4     2246.08     2301.51     33.51 o 
   3   3   4     8513.21     8871.31    103.81 o 
   5   3   4     1537.99     1633.09     24.97 o 
   7   3   4     1335.32     1411.51     27.13 o 
   9   3   4     3133.19     3165.05     57.71 o 
  11   3   4      411.11      428.13     21.60 o 
   0   4   4     6830.62     6996.77    204.43 o 
   2   4   4     4711.62     4308.95     61.43 o 
   4   4   4    15294.80    15595.86    178.28 o 
   6   4   4     2442.98     2397.68     37.13 o 
   8   4   4     1155.80     1163.30     27.70 o 
  10   4   4      688.09      683.84     23.86 o 
  12   4   4      287.74      258.47     31.10 o 
   1   5   4     3964.28     4398.19     73.74 o 
   3   5   4     3448.89     3695.93     47.73 o 
   5   5   4     1666.15     1765.46     28.95 o 
   7   5   4       68.12       62.48      7.94 o 
   9   5   4      638.26      664.62     24.23 o 
  11   5   4      254.43      263.37     18.74 o 
   0   6   4    10604.77    10684.74    248.35 o 
   2   6   4     3126.97     3265.87     55.18 o 
   4   6   4     1299.86     1317.06     22.18 o 
   6   6   4     1604.71     1616.65     28.64 o 
   8   6   4      387.60      386.18     16.12 o 
  10   6   4       43.19       42.85     11.73 o 
  12   6   4       90.55       66.83     24.39 o 
   1   7   4      300.52      349.57     11.57 o 
   3   7   4       23.30       19.80      4.80 o 
   5   7   4      621.10      631.97     16.40 o 
   7   7   4     1452.14     1381.54     27.57 o 
   9   7   4      124.95      120.76     12.97 o 
  11   7   4      237.14      258.95     19.78 o 
   0   8   4     2093.54     2194.31     50.91 o 
   2   8   4     1449.86     1475.54     34.23 o 
   4   8   4     2160.98     2243.42     33.86 o 
   6   8   4     2510.87     2624.93     40.38 o 
   8   8   4      163.98      183.43     13.05 o 
  10   8   4      186.12      187.01     17.00 o 
  12   8   4       12.93       19.80     27.34 o 
   1   9   4     1292.20     1290.82     28.08 o 
   3   9   4     1728.56     1684.04     30.55 o 
   5   9   4     1555.16     1528.43     30.37 o 
   7   9   4      119.01      140.43     11.85 o 
   9   9   4      802.23      796.43     27.73 o 
  11   9   4      198.64      174.31     28.20 o 
   0  10   4    11298.36    11322.83    215.86 o 
   2  10   4     1374.21     1347.42     30.77 o 
   4  10   4      511.98      527.88     17.31 o 
   6  10   4     1364.27     1358.39     27.51 o 
   8  10   4     1194.62     1141.01     30.67 o 
  10  10   4      316.52      305.97     20.89 o 
   1  11   4      312.29      311.75     15.16 o 
   3  11   4     1725.09     1760.23     35.16 o 
   5  11   4      913.65      907.24     23.68 o 
   7  11   4      363.86      374.09     17.58 o 
   9  11   4      370.11      361.14     21.30 o 
  11  11   4      182.60      151.62     28.45 o 
   0  12   4    10113.91    10214.88    199.90 o 
   2  12   4     5435.47     5441.67     87.95 o 
   4  12   4      471.94      499.28     17.58 o 
   6  12   4     3120.82     3238.34     54.62 o 
   8  12   4     2175.07     2171.87     52.18 o 
  10  12   4      458.11      424.35     29.51 o 
   1  13   4      703.66      707.40     22.97 o 
   3  13   4      990.12      982.77     26.53 o 
   5  13   4     1973.52     2009.63     39.23 o 
   7  13   4      369.80      367.71     22.31 o 
   9  13   4      168.01      141.67     18.81 o 
   0  14   4     1988.42     1790.41     71.33 o 
   2  14   4     4809.60     4726.13     81.86 o 
   4  14   4     5074.93     5214.76    112.97 o 
   6  14   4     2783.77     2835.48     55.47 o 
   8  14   4      853.78      849.60     36.38 o 
  10  14   4      456.43      514.24     37.17 o 
   1  15   4       24.51       23.08     12.23 o 
   3  15   4      337.21      295.37     17.28 o 
   5  15   4      347.73      337.09     22.32 o 
   7  15   4      227.43      223.87     21.60 o 
   9  15   4      321.93      328.70     43.75 o 
   0  16   4      498.80      546.11     36.94 o 
   2  16   4     2387.49     2401.55     60.53 o 
   4  16   4     8825.07     8762.03    141.12 o 
   6  16   4     1388.04     1311.00     44.80 o 
   8  16   4       93.21       89.05     26.20 o 
   1  17   4      143.04      123.78     17.61 o 
   3  17   4      667.15      596.54     26.57 o 
   5  17   4      118.83      102.29     17.42 o 
   7  17   4      199.81      181.93     26.46 o 
   9  17   4      241.53      241.00     35.22 o 
   0  18   4     1489.14     1490.90     60.75 o 
   2  18   4     1427.05     1382.71     42.18 o 
   4  18   4     2012.97     2106.97     54.32 o 
   6  18   4      723.29      622.18     48.32 o 
   8  18   4      587.71      589.78     44.27 o 
   1  19   4      290.38      244.33     22.27 o 
   3  19   4      159.56      148.75     18.68 o 
   5  19   4      148.65      129.25     19.49 o 
   7  19   4       34.09       16.12     23.07 o 
   0  20   4      807.19      729.27     47.83 o 
   2  20   4      424.06      421.21     27.89 o 
   4  20   4       97.86       76.60     21.50 o 
   6  20   4      553.90      577.95     67.34 o 
   1  21   4       51.66       70.12     19.93 o 
   3  21   4       53.00       31.16     23.73 o 
   5  21   4       88.37       92.54     24.23 o 
   0  22   4       64.54       31.06     34.56 o 
   2  22   4       44.19       24.33     23.50 o 
   4  22   4        5.90      -18.33     23.36 o 
   1  23   4       55.71       64.46     26.84 o 
   3  23   4       27.47       12.25     25.19 o 
   2   1   5     4791.39     4887.28     66.10 o 
   4   1   5     1428.18     1438.66     22.22 o 
   6   1   5      565.80      574.04     17.00 o 
   8   1   5     1026.47      961.01     23.27 o 
  10   1   5       35.17       24.62     10.41 o 
  12   1   5       99.35       84.64     40.68 o 
   1   2   5     8732.91     8843.33    111.50 o 
   3   2   5     6017.97     6265.12     73.36 o 
   5   2   5      560.99      601.18     15.87 o 
   7   2   5      177.54      164.25     10.94 o 
   9   2   5      809.54      816.73     25.00 o 
  11   2   5      675.15      719.07     27.05 o 
   2   3   5     3241.50     3497.16     42.16 o 
   4   3   5     1798.36     1703.61     26.39 o 
   6   3   5     4957.39     4992.30     71.45 o 
   8   3   5      530.75      501.40     20.52 o 
  10   3   5      400.52      397.73     20.03 o 
  12   3   5      562.98      588.21     51.07 o 
   1   4   5     6329.62     6114.87     82.97 o 
   3   4   5     7318.85     7004.26     89.21 o 
   5   4   5     2213.24     2120.86     32.55 o 
   7   4   5     1063.99     1060.85     26.98 o 
   9   4   5      565.72      582.49     21.49 o 
  11   4   5     1353.85     1408.06     37.40 o 
   2   5   5      808.54      812.80     17.41 o 
   4   5   5      167.67      182.59      8.97 o 
   6   5   5     1000.94      999.37     24.61 o 
   8   5   5     3378.62     3381.47     59.56 o 
  10   5   5      432.37      434.67     22.71 o 
  12   5   5      529.33      615.24     53.68 o 
   1   6   5    10084.37     9733.05    143.56 o 
   3   6   5     8422.94     8271.39    107.00 o 
   5   6   5    13090.42    13246.47    155.40 o 
   7   6   5     1720.28     1805.97     34.05 o 
   9   6   5     1322.08     1284.81     35.66 o 
  11   6   5      661.79      625.12     31.72 o 
   2   7   5      117.63      135.99      9.96 o 
   4   7   5     1036.03     1055.14     21.88 o 
   6   7   5      129.73      140.23     10.19 o 
   8   7   5     2580.33     2576.96     46.26 o 
  10   7   5      672.30      741.88     28.61 o 
  12   7   5      125.62      133.23     34.55 o 
   1   8   5    16079.42    16353.03    237.14 o 
   3   8   5     9390.28     9288.67    139.29 o 
   5   8   5     2742.49     2873.56     42.31 o 
   7   8   5     3134.27     3198.34     50.31 o 
   9   8   5     2450.12     2525.90     58.87 o 
  11   8   5      374.15      318.20     40.91 o 
   2   9   5      356.38      347.68     15.32 o 
   4   9   5      405.97      400.16     14.93 o 
   6   9   5     1891.31     1835.81     38.09 o 
   8   9   5      149.53      149.52     15.26 o 
  10   9   5     1092.22     1137.99     65.50 o 
   1  10   5     9589.74     9472.95    142.58 o 
   3  10   5     3007.71     3006.40     56.26 o 
   5  10   5      236.26      222.31     13.23 o 
   7  10   5     4180.77     4250.59     71.32 o 
   9  10   5     1601.04     1621.10     45.15 o 
  11  10   5      546.45      509.63     48.15 o 
   2  11   5      286.29      298.42     15.64 o 
   4  11   5      186.05      196.84     14.58 o 
   6  11   5     1427.76     1405.89     31.58 o 
   8  11   5      569.66      542.59     26.05 o 
  10  11   5      308.79      310.93     45.23 o 
   1  12   5     3745.40     3602.55    106.96 o 
   3  12   5      662.62      698.63     23.52 o 
   5  12   5     1944.98     1981.66     39.13 o 
   7  12   5      631.27      648.72     31.13 o 
   9  12   5      193.53      165.23     23.69 o 
   2  13   5      392.73      465.92     28.40 o 
   4  13   5      367.13      355.19     19.43 o 
   6  13   5      103.64      107.22     14.20 o 
   8  13   5      331.80      295.34     26.85 o 
  10  13   5       31.89       56.38     25.37 o 
   1  14   5      479.29      500.34     23.86 o 
   3  14   5     1072.50     1073.80     31.47 o 
   5  14   5      509.74      458.32     23.16 o 
   7  14   5       59.54       81.31     15.79 o 
   9  14   5       18.68       31.70     20.80 o 
   2  15   5      924.01      851.26     34.84 o 
   4  15   5       75.21       64.10     14.24 o 
   6  15   5      119.26       85.71     16.50 o 
   8  15   5       46.71       51.14     23.52 o 
   1  16   5       40.12       33.64     14.54 o 
   3  16   5      535.49      600.49     28.48 o 
   5  16   5      628.30      653.48     29.27 o 
   7  16   5      259.84      248.11     29.69 o 
   9  16   5      121.89      130.04     30.58 o 
   2  17   5       10.41        9.25     14.65 o 
   4  17   5       28.67       26.48     15.04 o 
   6  17   5       41.39       33.34     16.58 o 
   8  17   5       80.88       48.14     26.96 o 
   1  18   5       83.03       60.70     16.73 o 
   3  18   5     1506.92     1511.19     46.18 o 
   5  18   5      993.42      957.07     38.23 o 
   7  18   5       62.77       19.92     25.49 o 
   2  19   5      156.92      118.15     19.97 o 
   4  19   5      618.80      609.01     45.87 o 
   6  19   5      104.71       74.75     23.17 o 
   1  20   5     1213.36     1284.86     50.55 o 
   3  20   5      556.38      483.59     37.38 o 
   5  20   5      312.02      285.49     38.91 o 
   2  21   5       53.36       51.44     23.70 o 
   4  21   5       95.93      102.03     26.94 o 
   1  22   5     2594.09     2544.75    125.90 o 
   3  22   5      336.87      282.56     34.38 o 
   0   0   6    19935.37    19841.61    614.02 o 
   2   0   6    26194.68    26144.99    480.05 o 
   4   0   6     4851.38     4871.62     88.10 o 
   6   0   6     4838.73     5042.73    114.73 o 
   8   0   6     3040.56     3054.93     70.52 o 
  10   0   6      784.02      841.31     46.59 o 
  12   0   6      566.04      634.12     77.57 o 
   1   1   6     2718.37     2962.41     42.66 o 
   3   1   6     2629.95     2729.73     41.97 o 
   5   1   6      447.85      450.67     13.72 o 
   7   1   6      444.32      433.61     16.91 o 
   9   1   6      383.10      438.29     20.28 o 
  11   1   6      936.04      940.01     37.36 o 
   0   2   6    19113.46    18986.72    333.14 o 
   2   2   6     9706.63     9450.46    130.25 o 
   4   2   6     6978.02     6911.98     90.96 o 
   6   2   6     2971.16     3015.05     53.67 o 
   8   2   6      665.95      636.60     24.28 o 
  10   2   6      910.96      985.70     32.42 o 
  12   2   6      448.01      556.92     51.70 o 
   1   3   6      272.02      250.44      9.68 o 
   3   3   6      966.73     1015.15     20.35 o 
   5   3   6      821.86      812.57     24.55 o 
   7   3   6      743.18      716.30     26.47 o 
   9   3   6     2104.75     2045.81     46.65 o 
  11   3   6     1352.29     1403.58     47.77 o 
   0   4   6     5311.25     5385.90    106.34 o 
   2   4   6     4531.19     4482.75     64.85 o 
   4   4   6     6276.23     6190.02    119.27 o 
   6   4   6     1919.71     1930.52     40.55 o 
   8   4   6      784.07      759.21     26.43 o 
  10   4   6       78.40       93.07     16.09 o 
   1   5   6       56.57       50.91      7.25 o 
   3   5   6      394.54      366.27     15.74 o 
   5   5   6     1908.65     1910.97     36.84 o 
   7   5   6      270.61      295.50     16.81 o 
   9   5   6      530.84      509.64     24.94 o 
  11   5   6      571.26      586.48     36.11 o 
   0   6   6     3388.22     3296.05    282.54 o 
   2   6   6     2501.81     2661.32     54.10 o 
   4   6   6      939.23      924.14     22.84 o 
   6   6   6     1530.84     1594.47     37.46 o 
   8   6   6      154.83      138.22     14.81 o 
  10   6   6        3.20        2.05     13.32 o 
   1   7   6     1198.05     1242.66     27.51 o 
   3   7   6     2119.34     2180.61     46.13 o 
   5   7   6      459.58      470.29     16.44 o 
   7   7   6      436.95      449.47     20.66 o 
   9   7   6      250.58      201.19     20.29 o 
  11   7   6       43.06       10.58     25.29 o 
   0   8   6      118.38      103.13     16.40 o 
   2   8   6       99.58      122.85     12.42 o 
   4   8   6      498.24      512.72     21.34 o 
   6   8   6      558.11      559.23     21.88 o 
   8   8   6      262.32      258.79     19.73 o 
  10   8   6      216.39      215.10     22.44 o 
   1   9   6     1071.81     1069.18     29.90 o 
   3   9   6     2444.79     2433.46     46.81 o 
   5   9   6     1062.90     1052.36     27.28 o 
   7   9   6      230.63      206.09     15.58 o 
   9   9   6       20.44       12.68     14.80 o 
  11   9   6      140.73      148.44     33.22 o 
   0  10   6     1931.77     1944.19     60.85 o 
   2  10   6      449.52      456.02     20.92 o 
   4  10   6     1229.55     1192.09     43.12 o 
   6  10   6     2140.49     2170.46     46.93 o 
   8  10   6      931.61      915.49     33.45 o 
  10  10   6       10.96        2.93     24.32 o 
   1  11   6      327.74      324.24     19.28 o 
   3  11   6     1292.27     1236.78     31.64 o 
   5  11   6      447.23      452.81     21.26 o 
   7  11   6      416.51      385.29     21.42 o 
   9  11   6      402.93      402.36     27.73 o 
   0  12   6      771.50      688.83     37.53 o 
   2  12   6     1516.78     1415.67     38.47 o 
   4  12   6     3140.56     3262.22     63.73 o 
   6  12   6     3810.82     3947.36     73.71 o 
   8  12   6     1291.92     1272.43     43.33 o 
  10  12   6      242.33      223.56     37.16 o 
   1  13   6      251.66      265.08     18.83 o 
   3  13   6      507.94      548.35     30.43 o 
   5  13   6     1026.38     1014.45     34.75 o 
   7  13   6      394.26      381.17     22.76 o 
   9  13   6       91.87       98.09     23.41 o 
   0  14   6      173.85      176.37     34.22 o 
   2  14   6     3460.22     3401.11     92.21 o 
   4  14   6     5374.33     5583.52    140.76 o 
   6  14   6     2289.67     2286.66    117.35 o 
   8  14   6      966.98     1031.18     45.47 o 
   1  15   6      325.85      303.14     21.65 o 
   3  15   6      422.94      404.27     24.62 o 
   5  15   6      321.47      313.02     21.68 o 
   7  15   6      177.68      146.33     20.93 o 
   9  15   6       84.66       80.95     27.62 o 
   0  16   6     2693.03     2825.42    100.13 o 
   2  16   6     1357.95     1430.64     45.47 o 
   4  16   6     4068.88     4063.35     95.38 o 
   6  16   6     1530.78     1660.18     48.29 o 
   8  16   6      167.98      157.35     30.77 o 
   1  17   6       45.77       43.15     16.50 o 
   3  17   6      639.09      613.40     30.95 o 
   5  17   6      494.07      461.00     31.32 o 
   7  17   6      281.75      239.32     29.41 o 
   0  18   6      797.30      703.71     46.03 o 
   2  18   6      745.56      731.17     33.54 o 
   4  18   6      584.44      496.05     35.51 o 
   6  18   6      898.85      789.52     45.81 o 
   1  19   6      105.66       94.41     19.77 o 
   3  19   6       53.54       47.37     19.19 o 
   5  19   6      191.76      132.78     27.47 o 
   0  20   6     1024.25      967.73    107.17 o 
   2  20   6      426.75      361.15     38.20 o 
   4  20   6      198.43      189.03     41.26 o 
   1  21   6       56.06       41.98     24.60 o 
   3  21   6       18.57        1.95     22.88 o 
   0  22   6       50.12       28.40     38.93 o 
   2  22   6       16.50       46.25     28.03 o 
   2   1   7      439.97      468.04     17.92 o 
   4   1   7      153.47      140.17     15.81 o 
   6   1   7      573.31      592.09     27.07 o 
   8   1   7      538.31      536.77     25.88 o 
  10   1   7       70.15       64.98     19.11 o 
   1   2   7     1801.81     1739.93     35.07 o 
   3   2   7      492.27      480.53     18.73 o 
   5   2   7     1648.85     1798.91     41.72 o 
   7   2   7      873.00      929.51     31.84 o 
   9   2   7      848.59      782.43     35.15 o 
  11   2   7      178.28      203.72     36.98 o 
   2   3   7      413.52      392.53     15.38 o 
   4   3   7      201.25      173.23     13.40 o 
   6   3   7     1013.58      982.71     31.61 o 
   8   3   7      602.66      577.28     26.72 o 
  10   3   7       99.05       80.56     22.76 o 
   1   4   7    12802.40    13150.46    185.01 o 
   3   4   7     7015.07     6989.09    104.52 o 
   5   4   7     1736.52     1801.05     38.30 o 
   7   4   7      780.09      745.82     28.44 o 
   9   4   7     1111.04     1168.88     39.07 o 
  11   4   7      457.69      462.88     47.24 o 
   2   5   7      277.70      240.83     12.23 o 
   4   5   7      861.04      806.83     33.64 o 
   6   5   7      267.83      271.10     16.35 o 
   8   5   7       78.79       81.26     14.76 o 
  10   5   7      410.02      374.43     27.53 o 
   1   6   7     5333.85     5523.70     97.41 o 
   3   6   7     6909.41     7259.72    119.20 o 
   5   6   7     4849.40     4735.35     83.75 o 
   7   6   7     1866.46     1855.72     43.98 o 
   9   6   7     1890.51     1945.48     52.82 o 
  11   6   7     1047.49     1088.20     67.63 o 
   2   7   7      627.15      577.56     69.78 o 
   4   7   7     1997.92     2093.02     42.05 o 
   6   7   7     1737.81     1740.00     41.35 o 
   8   7   7      638.86      578.16     27.61 o 
  10   7   7      583.84      590.87     42.85 o 
   1   8   7     5159.83     5112.09     99.49 o 
   3   8   7     3157.12     3284.35     65.01 o 
   5   8   7     4528.05     4484.00     82.96 o 
   7   8   7     2304.27     2328.17     54.87 o 
   9   8   7      879.34      849.14     71.70 o 
   2   9   7     2758.81     2710.40     56.42 o 
   4   9   7      238.34      212.95     15.41 o 
   6   9   7     1308.13     1295.13     38.10 o 
   8   9   7     1300.18     1333.67     41.84 o 
  10   9   7      180.89      160.48     33.99 o 
   1  10   7     4048.44     4038.89     76.30 o 
   3  10   7     4355.34     4489.54     85.46 o 
   5  10   7     2352.87     2452.10     72.36 o 
   7  10   7     1762.93     1863.37     53.84 o 
   9  10   7      498.83      440.99     28.90 o 
   2  11   7      207.52      215.89     17.42 o 
   4  11   7      336.26      371.22     19.81 o 
   6  11   7      111.87       89.16     15.96 o 
   8  11   7      170.00      154.19     19.61 o 
  10  11   7      150.34      224.33     54.16 o 
   1  12   7      704.89      719.86     28.07 o 
   3  12   7     1402.77     1480.12     40.45 o 
   5  12   7     1079.78     1095.84     39.24 o 
   7  12   7      444.23      381.30     23.15 o 
   9  12   7      529.47      489.93     64.21 o 
   2  13   7     1360.33     1308.30     38.70 o 
   4  13   7      362.64      350.13     23.26 o 
   6  13   7       69.00       63.09     16.97 o 
   8  13   7       16.03        0.04     17.57 o 
   1  14   7      128.56      107.88     17.11 o 
   3  14   7      135.88      112.02     17.89 o 
   5  14   7      148.19      137.03     19.60 o 
   7  14   7       65.58       50.90     18.13 o 
   2  15   7      168.18      152.62     19.20 o 
   4  15   7       40.69       28.58     15.65 o 
   6  15   7      174.12      147.20     22.93 o 
   8  15   7      195.88      153.23     30.70 o 
   1  16   7      225.26      233.20     21.78 o 
   3  16   7      340.82      353.22     25.63 o 
   5  16   7       87.44       80.45     19.70 o 
   7  16   7        8.70       16.15     21.57 o 
   2  17   7       80.66       58.26     18.31 o 
   4  17   7       70.53       50.06     18.56 o 
   6  17   7       23.04       11.04     27.52 o 
   1  18   7     1350.14     1295.53     48.69 o 
   3  18   7      340.64      294.28     26.08 o 
   5  18   7      357.38      283.92     46.77 o 
   2  19   7      125.16      101.60     25.84 o 
   4  19   7      145.77      114.25     28.07 o 
   1  20   7      848.09      807.34     72.44 o 
   3  20   7      652.20      560.09     49.52 o 
   2  21   7      100.11       77.77     29.45 o 
   0   0   8     4928.91     4818.44    226.44 o 
   2   0   8     3282.19     3457.73     90.20 o 
   4   0   8     2708.82     2763.89    133.23 o 
   6   0   8     3857.39     3736.95    107.74 o 
   8   0   8     7267.66     7542.21    189.95 o 
  10   0   8      791.67      658.19     74.26 o 
   1   1   8      445.48      470.44     22.08 o 
   3   1   8     1779.73     1818.09     42.01 o 
   5   1   8     1603.96     1626.61     50.51 o 
   7   1   8     2559.94     2594.48     59.41 o 
   9   1   8      698.76      614.66     32.84 o 
  11   1   8      195.99      215.03     38.61 o 
   0   2   8    11461.28    11880.25    265.88 o 
   2   2   8     4068.35     4198.92     75.95 o 
   4   2   8     2342.01     2355.69     63.52 o 
   6   2   8     3267.77     3336.78     70.44 o 
   8   2   8     1924.55     2000.31     52.32 o 
  10   2   8      963.91      859.97     59.65 o 
   1   3   8      853.84      829.52     37.99 o 
   3   3   8      186.60      174.78     13.98 o 
   5   3   8       56.31       53.84     15.29 o 
   7   3   8      393.09      398.17     25.78 o 
   9   3   8      459.07      457.87     29.71 o 
   0   4   8     2919.13     2969.13     79.43 o 
   2   4   8     3632.06     3662.45     77.76 o 
   4   4   8     2289.58     2266.88     61.92 o 
   6   4   8     1368.26     1395.96     49.22 o 
   8   4   8      576.02      508.02     29.49 o 
  10   4   8      879.65      893.78     51.75 o 
   1   5   8     1038.80     1102.30     34.08 o 
   3   5   8     1180.65     1270.85     37.19 o 
   5   5   8      877.93      840.66     40.54 o 
   7   5   8      201.63      171.49     19.57 o 
   9   5   8       22.19       21.02     17.22 o 
   0   6   8      246.10      233.48     27.08 o 
   2   6   8       40.04       22.41     13.50 o 
   4   6   8      574.07      562.94     31.07 o 
   6   6   8      253.68      220.31     25.95 o 
   8   6   8      211.10      164.41     21.08 o 
  10   6   8      453.91      446.46     45.97 o 
   1   7   8      627.99      662.20     30.43 o 
   3   7   8       52.69       51.06     14.88 o 
   5   7   8      994.55      983.23     45.22 o 
   7   7   8       78.66       76.13     19.33 o 
   9   7   8       96.54      120.79     27.54 o 
   0   8   8      184.09      206.42     29.10 o 
   2   8   8       67.65       66.69     16.61 o 
   4   8   8      358.90      363.57     30.52 o 
   6   8   8      138.24      142.07     24.16 o 
   8   8   8      243.48      221.70     26.15 o 
  10   8   8      126.56      105.12     36.04 o 
   1   9   8       18.86       15.57     10.92 o 
   3   9   8      111.83      109.69     16.45 o 
   5   9   8       98.37      108.47     18.74 o 
   7   9   8      152.79      123.12     21.10 o 
   9   9   8      492.04      421.18     44.86 o 
   0  10   8     2316.91     2293.94     71.53 o 
   2  10   8     2870.53     2927.86     62.32 o 
   4  10   8     1028.81     1052.29     34.68 o 
   6  10   8       62.87       49.91     18.68 o 
   8  10   8      129.23      111.33     21.15 o 
   1  11   8      883.18      874.54     31.14 o 
   3  11   8      903.60      842.40     31.28 o 
   5  11   8      108.96      108.54     19.50 o 
   7  11   8      416.80      355.76     30.00 o 
   9  11   8      100.84       87.67     31.30 o 
   0  12   8     8703.54     8766.62    251.73 o 
   2  12   8     2605.10     2617.24     64.51 o 
   4  12   8      917.77      931.03     34.26 o 
   6  12   8      507.20      483.55     34.18 o 
   8  12   8      635.45      527.23     54.94 o 
   1  13   8      178.63      180.02     19.60 o 
   3  13   8      320.62      295.20     22.26 o 
   5  13   8      217.52      192.21     21.41 o 
   7  13   8      519.09      476.58     49.53 o 
   0  14   8     4833.57     5001.45    263.88 o 
   2  14   8     2025.88     1934.03     88.64 o 
   4  14   8      352.64      319.51     24.19 o 
   6  14   8      733.63      667.51     47.18 o 
   1  15   8      310.27      306.34     24.25 o 
   3  15   8        4.33        4.44     16.45 o 
   5  15   8       61.45       60.33     18.92 o 
   7  15   8      399.81      310.20     51.06 o 
   0  16   8     2671.45     2591.03    133.80 o 
   2  16   8     2493.51     2478.70    123.81 o 
   4  16   8      881.16      852.50     41.15 o 
   6  16   8      306.04      277.36     49.63 o 
   1  17   8       82.25       62.78     19.48 o 
   3  17   8       51.56       46.14     19.25 o 
   5  17   8        0.03       -3.69     23.27 o 
   0  18   8      468.19      426.38     41.75 o 
   2  18   8     1261.88     1198.12     74.27 o 
   4  18   8     1020.04      906.99     78.56 o 
   1  19   8       59.75       11.62     23.88 o 
   3  19   8      101.42       68.20     26.41 o 
   0  20   8      619.42      702.18    101.21 o 
   2   1   9      731.25      768.23     29.95 o 
   4   1   9      338.07      303.70     23.85 o 
   6   1   9      351.73      373.60     28.29 o 
   8   1   9        3.26        9.00     15.09 o 
  10   1   9       11.58       36.33     24.68 o 
   1   2   9     1127.53     1122.34     36.81 o 
   3   2   9       39.65       67.27     13.95 o 
   5   2   9      804.46      784.26     36.54 o 
   7   2   9     1517.64     1546.34     54.25 o 
   9   2   9      281.85      284.36     30.08 o 
   2   3   9      829.93      870.19     33.54 o 
   4   3   9      372.86      332.94     24.53 o 
   6   3   9      334.19      357.82     27.93 o 
   8   3   9      124.96      141.76     21.30 o 
  10   3   9      253.23      258.24     35.85 o 
   1   4   9     1368.83     1403.14     61.72 o 
   3   4   9     2074.91     2180.46     62.10 o 
   5   4   9     3743.97     3973.61     94.65 o 
   7   4   9      897.58      771.55     45.11 o 
   9   4   9      104.64       83.92     24.23 o 
   2   5   9     1304.73     1323.22     46.14 o 
   4   5   9      262.45      310.04     36.72 o 
   6   5   9       97.47      125.12     23.85 o 
   8   5   9      142.07      165.75     25.16 o 
   1   6   9      170.68      154.53     19.28 o 
   3   6   9     8274.15     8758.23    272.88 o 
   5   6   9     5111.03     5758.52    173.55 o 
   7   6   9     1320.09     1297.37     57.51 o 
   9   6   9       83.10       79.32     27.02 o 
   2   7   9     1276.80     1343.90     55.42 o 
   4   7   9     1035.00     1071.34     61.94 o 
   6   7   9      179.16      137.70     25.04 o 
   8   7   9      142.15      141.12     34.06 o 
   1   8   9     2294.47     2559.84     71.10 o 
   3   8   9     4516.97     4754.36    145.67 o 
   5   8   9     3233.26     3375.37    207.06 o 
   7   8   9      564.08      487.73     38.94 o 
   9   8   9      412.81      357.93     38.50 o 
   2   9   9      552.03      538.83     31.83 o 
   4   9   9      695.57      694.78     71.37 o 
   6   9   9      296.04      227.45     38.37 o 
   8   9   9       35.42       41.52     24.37 o 
   1  10   9     3337.84     3336.59     85.94 o 
   3  10   9      968.03     1068.18     44.19 o 
   5  10   9     1067.60     1045.62    116.05 o 
   7  10   9     1068.26      978.08     52.22 o 
   2  11   9       94.09       85.41     20.54 o 
   4  11   9      633.94      591.45     55.74 o 
   6  11   9       74.17       52.08     31.63 o 
   8  11   9       34.39       60.47     27.37 o 
   1  12   9      613.58      620.09     35.66 o 
   3  12   9      406.57      411.05     43.55 o 
   5  12   9      862.49      739.59     59.19 o 
   7  12   9      978.32      858.39    106.75 o 
   2  13   9     1003.09      969.56     44.18 o 
   4  13   9       84.37       64.66     22.35 o 
   6  13   9       14.82        5.05     36.56 o 
   1  14   9       15.37       22.31     20.45 o 
   3  14   9      302.91      241.69     29.11 o 
   5  14   9       34.15       22.99     36.47 o 
   2  15   9       92.97       49.07     22.75 o 
   4  15   9       82.19       92.98     25.46 o 
   6  15   9       47.73       24.71     34.05 o 
   1  16   9       50.04       43.16     23.01 o 
   3  16   9      217.35      205.48     29.60 o 
   5  16   9      231.44      164.86     37.83 o 
   2  17   9       97.94       79.51     20.98 o 
   4  17   9       14.90      -12.00     22.93 o 
   1  18   9      153.60      104.46     27.86 o 
   0   0  10    12733.96    13604.68    529.96 o 
   2   0  10     2939.10     3095.54    120.16 o 
   4   0  10     1891.60     2132.04     89.51 o 
   6   0  10     1915.81     1993.60     87.81 o 
   8   0  10     1976.92     2254.81    102.13 o 
   1   1  10      516.07      515.12     31.85 o 
   3   1  10     1593.98     1610.23     60.37 o 
   5   1  10       14.60        4.58     17.02 o 
   7   1  10      933.38     1065.99     47.57 o 
   9   1  10      522.15      483.85     75.11 o 
   0   2  10     4182.87     4277.45    150.74 o 
   2   2  10     3264.56     3419.11     90.14 o 
   4   2  10     1372.52     1445.00     58.48 o 
   6   2  10     1003.35     1005.71     85.07 o 
   8   2  10      639.57      621.20     44.90 o 
   1   3  10      284.79      278.07     35.41 o 
   3   3  10      522.15      532.98     32.20 o 
   5   3  10      431.01      434.30     30.55 o 
   7   3  10      578.16      593.74     42.42 o 
   9   3  10      566.80      619.98     72.33 o 
   0   4  10     3113.67     3163.09    213.98 o 
   2   4  10     2511.26     2537.26    113.73 o 
   4   4  10     2375.25     2443.24     79.97 o 
   6   4  10      430.32      421.67     35.12 o 
   8   4  10      178.38      200.57     32.16 o 
   1   5  10      164.70      152.55     22.40 o 
   3   5  10       28.27        4.92     19.48 o 
   5   5  10      215.78      245.79     41.28 o 
   7   5  10       14.27       17.87     23.05 o 
   0   6  10     2697.28     3276.64    178.66 o 
   2   6  10      521.73      525.51     37.56 o 
   4   6  10      401.94      416.76     54.61 o 
   6   6  10      369.80      285.61     41.61 o 
   8   6  10        3.88      -15.50     23.34 o 
   1   7  10      302.83      277.24     53.30 o 
   3   7  10       44.29       53.46     23.36 o 
   5   7  10      245.53      217.76     38.88 o 
   7   7  10      118.33       98.19     47.15 o 
   0   8  10      604.78      642.14     49.19 o 
   2   8  10        8.62       25.30     21.51 o 
   4   8  10      439.77      449.79     46.20 o 
   6   8  10      468.72      427.85     48.80 o 
   8   8  10       88.28       55.16     26.93 o 
   1   9  10      190.48      172.54     28.81 o 
   3   9  10       22.04       20.86     23.28 o 
   5   9  10      306.02      328.16     44.82 o 
   7   9  10      100.92       64.99     35.06 o 
   0  10  10      646.17      708.08     75.76 o 
   2  10  10      892.34      935.29     50.86 o 
   4  10  10      213.70      176.24     37.97 o 
   6  10  10      264.40      238.01     44.49 o 
   1  11  10      150.28      111.70     23.62 o 
   3  11  10      100.81       97.51     31.62 o 
   5  11  10      133.27      105.02     35.59 o 
   7  11  10      378.82      367.10     50.22 o 
   0  12  10     2153.35     2246.48    128.11 o 
   2  12  10      469.69      446.95     47.68 o 
   4  12  10      338.25      322.51     37.79 o 
   6  12  10      405.72      342.93     48.73 o 
   1  13  10       97.18       68.66     23.21 o 
   3  13  10      416.98      342.20     39.08 o 
   5  13  10      197.32      165.95     41.61 o 
   0  14  10     1364.92     1500.26     82.04 o 
   2  14  10     1212.85     1155.13     61.58 o 
   4  14  10     1231.67     1370.28     88.20 o 
   1  15  10       44.41       50.65     25.41 o 
   3  15  10        8.74        8.02     23.53 o 
   0  16  10      870.54      865.67     67.82 o 
   2  16  10     1208.38     1129.03     90.74 o 
   2   1  11      190.12      221.12     25.49 o 
   4   1  11       10.55       -2.62     29.15 o 
   6   1  11       69.79       77.55     23.02 o 
   8   1  11        3.20        1.62     22.77 o 
   1   2  11     1300.11     1306.06     50.37 o 
   3   2  11      876.17      817.05    157.09 o 
   5   2  11       80.66       75.66     26.16 o 
   7   2  11       95.50       97.85     25.73 o 
   2   3  11        2.75      -14.62     20.39 o 
   4   3  11      116.77      107.63     26.21 o 
   6   3  11       73.84       56.62     28.07 o 
   1   4  11     2427.24     2587.92     76.21 o 
   3   4  11      491.36      456.14     50.17 o 
   5   4  11      530.67      475.86     50.94 o 
   7   4  11      266.96      306.05     89.57 o 
   2   5  11      195.70      202.90     39.38 o 
   4   5  11       52.71       77.87     36.92 o 
   6   5  11      350.04      272.41     43.02 o 
   1   6  11     2458.75     2760.96    119.40 o 
   3   6  11     1710.63     1817.26     84.02 o 
   5   6  11      804.22      743.13     60.13 o 
   7   6  11     1170.63     1088.68    122.28 o 
   2   7  11      316.34      264.39     33.57 o 
   4   7  11       44.43       81.64     32.95 o 
   6   7  11      395.74      332.44     48.37 o 
   1   8  11     2069.30     2408.41    109.52 o 
   3   8  11     1714.75     2103.54    101.20 o 
   5   8  11     1121.42     1156.83     91.44 o 
   2   9  11      248.52      239.39     34.51 o 
   4   9  11      120.42      111.55     36.41 o 
   6   9  11      188.26      123.94     40.61 o 
   1  10  11     1194.62     1275.03     61.97 o 
   3  10  11     1102.33     1248.99     63.00 o 
   5  10  11      708.11      758.38    105.19 o 
   2  11  11       25.89       49.58     29.02 o 
   4  11  11       39.38        9.01     34.20 o 
   1  12  11      462.75      406.90     41.14 o 
   3  12  11      439.66      419.17     42.56 o 
   2  13  11       94.42       66.39     31.11 o 
   1  14  11      258.65      264.04     32.55 o 
   0   0  12     1495.18     1542.88    114.99 o 
   2   0  12     1500.00     1536.92    118.85 o 
   4   0  12     1471.56     1573.57    126.61 o 
   6   0  12      980.42     1097.17    117.46 o 
   1   1  12       27.47       26.21     21.00 o 
   3   1  12       69.10       73.50     57.17 o 
   5   1  12      562.53      623.19     64.28 o 
   0   2  12     1732.10     1893.55    116.71 o 
   2   2  12     1713.73     1997.80     99.03 o 
   4   2  12     1273.85     1382.54     86.22 o 
   6   2  12      738.42      673.31     68.86 o 
   1   3  12      227.05      201.24     27.54 o 
   3   3  12      236.29      201.45     42.31 o 
   5   3  12       42.04       24.63     38.20 o 
   0   4  12      888.29      915.95     73.95 o 
   2   4  12      706.17      762.98     51.36 o 
   4   4  12      841.16      859.00     84.21 o 
   6   4  12      384.56      312.14    104.55 o 
   1   5  12       24.41        4.21     33.57 o 
   3   5  12      154.97      111.74     59.81 o 
   5   5  12       33.71      -11.39     32.28 o 
   0   6  12       50.79       29.55     52.95 o 
   2   6  12       81.68       57.48     39.86 o 
   4   6  12      229.79      118.60     64.33 o 
   1   7  12      161.05      189.04     46.04 o 
   3   7  12      168.42      181.25     67.82 o 
   5   7  12       23.87       53.44     35.75 o 
   0   8  12       41.88       53.50     54.76 o 
   2   8  12      103.46       76.79     41.16 o 
   4   8  12       76.46       16.63     48.35 o 
   1   9  12       18.11       35.05     38.39 o 
   3   9  12      119.49      144.24     54.49 o 
   0  10  12      130.42       94.41     62.64 o 
   2  10  12      235.59      260.59     51.54 o 
   1  11  12        3.38       -2.45     39.20 o 
   2   1  13       18.98       16.61     33.19 o 
   4   1  13       12.72      -24.51     34.11 o 
   1   2  13      373.25      346.49     41.28 o 
   3   2  13       11.53       30.52     36.79 o 
   2   3  13      380.89      436.68     54.88 o 
   1   4  13      820.92      939.42     58.67 o 
   3   4  13      784.19      748.63     98.39 o 
   2   5  13       46.94       44.59     54.40 o 
   1   6  13      794.89      932.60    143.01 o 
   2   7  13      246.62      231.13     70.95 o 
                                                 
